# Supplementary material for: Giant piezoresistivity in a van der Waals material induced by intralayer atomic motions
Source: Nat Commun. 2023 Mar 18;14:1519. doi: 10.1038/s41467-023-37239-9 (PMC10024745; doi:10.1038/s41467-023-37239-9)
Supplement: Supplementary file 4 — Source Data [file 41467_2023_37239_MOESM4_ESM.xlsx]

## Sheet: Fig1a,b
	Fig1a			Fig 1b				Fig 1b
P (GPa)	Resistivity(Ω·cm)		t (ms)	R(Ω)		t(ms)	ruby(nm)	P(GPa)
0	52463.9		0	645		12.33	695.498	2.9732
0.1	79414.5		20u	648		24.66	695.436	2.80218
0.2	35228.3		40u	647		36.99	695.284	2.38314
0.35	6964.63		60u	648		49.32	695.146	2.00302
0.7	289.052		80u	646		61.65	695.07	1.79381
1	28.2769		100u	650		73.98	695.085	1.8351
1.25	0.11609		120u	645		86.31	695.207	2.17101
1.6	0.07304		140u	649		98.64	695.314	2.46582
1.75	0.07744		160u	645		110.97	695.452	2.84631
2.2	0.0501		180u	648		123.3	695.375	2.63397
			200u	645		135.63	695.284	2.38314
			220u	649		147.96	695.146	2.00302
			240u	645		160.29	695.07	1.79381
			260u	648		172.62	695.085	1.8351
			280u	645		184.95	695.162	2.04708
			300u	649		197.28	695.299	2.42448
			320u	645		209.61	695.452	2.84631
			340u	649		221.94	695.406	2.71944
			360u	644		234.27	695.284	2.38314
			380u	649		246.6	695.162	2.04708
			400u	644		258.93	695.055	1.75253
			420u	650		271.26	695.085	1.8351
			440u	645		283.59	695.177	2.08839
			460u	649		295.92	695.299	2.42448
			480u	647		308.25	695.436	2.80218
			500u	648		320.58	695.406	2.71944
			520u	645		332.91	695.268	2.33906
			540u	650		345.24	695.162	2.04708
			560u	644		357.57	695.07	1.79381
			580u	650		369.9	695.07	1.79381
			600u	645		382.23	695.162	2.04708
			620u	648		394.56	695.284	2.38314
			640u	645		406.89	695.406	2.71944
			660u	649		419.22	695.421	2.76081
			680u	644		431.55	695.314	2.46582
			700u	650		443.88	695.192	2.1297
			720u	644		456.21	695.085	1.8351
			740u	649		468.54	695.085	1.8351
			760u	645		480.87	695.162	2.04708
			780u	648		493.2	695.268	2.33906
			800u	645		505.53	695.391	2.67808
			820u	649		517.86	695.406	2.71944
			840u	644		530.19	695.314	2.46582
			860u	649		542.52	695.177	2.08839
			880u	645		554.85	695.1	1.87638
			900u	647		567.18	695.08	1.82133
			920u	645		579.51	695.131	1.96172
			940u	649		591.84	695.253	2.29773
			960u	645		604.17	695.406	2.71944
			980u	648		616.5	695.421	2.76081
			1m	646		628.83	695.33	2.50992
			1.02m	648		641.16	695.192	2.1297
			1.04m	645		653.49	695.1	1.87638
			1.06m	650		665.82	695.055	1.75253
			1.08m	647		678.15	695.131	1.96172
			1.1m	647		690.48	695.238	2.2564
			1.12m	646		702.81	695.36	2.59261
			1.14m	649		715.14	695.436	2.80218
			1.16m	646		727.47	695.36	2.59261
			1.18m	649		739.8	695.207	2.17101
			1.2m	647		752.13	695.085	1.8351
			1.22m	648		764.46	695.06	1.76629
			1.24m	646		776.79	695.1	1.87638
			1.26m	648		789.12	695.207	2.17101
			1.28m	646		801.45	695.375	2.63397
			1.3m	651		813.78	695.421	2.76081
			1.32m	646		826.11	695.345	2.55126
			1.34m	650		838.44	695.207	2.17101
			1.36m	646		850.77	695.1	1.87638
			1.38m	648		863.1	695.05	1.73877
			1.4m	646		875.43	695.131	1.96172
			1.42m	650		887.76	695.207	2.17101
			1.44m	646		900.09	695.36	2.59261
			1.46m	648		912.42	695.421	2.76081
			1.48m	646		924.75	695.375	2.63397
			1.5m	649		937.08	695.253	2.29773
			1.52m	646		949.41	695.116	1.92043
			1.54m	650		961.74	695.055	1.75253
			1.56m	648		974.07	695.1	1.87638
			1.58m	647		986.4	695.207	2.17101
			1.6m	646		998.73	695.33	2.50992
			1.62m	648		1011.06	695.452	2.84631
			1.64m	645		1023.39	695.452	2.84631
			1.66m	650		1035.72	695.452	2.84631
			1.68m	647		1048.05	695.452	2.84631
			1.7m	650		1060.38	695.452	2.84631
			1.72m	648		1072.71	695.452	2.84631
			1.74m	647		1085.04	695.452	2.84631
			1.76m	646		1097.37	695.452	2.84631
			1.78m	650		1109.7	695.452	2.84631
			1.8m	646		1109.7	695.452	2.84631
			1.82m	651
			1.84m	647
			1.86m	647
			1.88m	647
			1.9m	649
			1.92m	647
			1.94m	650
			1.96m	647
			1.98m	648
			2m	647
			2.02m	648
			2.04m	648
			2.06m	650
			2.08m	647
			2.1m	648
			2.12m	647
			2.14m	648
			2.16m	648
			2.18m	649
			2.2m	649
			2.22m	647
			2.24m	647
			2.26m	649
			2.28m	647
			2.3m	650
			2.32m	648
			2.34m	647
			2.36m	647
			2.38m	649
			2.4m	648
			2.42m	650
			2.44m	648
			2.46m	647
			2.48m	647
			2.5m	648
			2.52m	648
			2.54m	651
			2.56m	648
			2.58m	647
			2.6m	647
			2.62m	648
			2.64m	648
			2.66m	649
			2.68m	649
			2.7m	648
			2.72m	647
			2.74m	647
			2.76m	647
			2.78m	650
			2.8m	648
			2.82m	647
			2.84m	647
			2.86m	647
			2.88m	647
			2.9m	648
			2.92m	648
			2.94m	648
			2.96m	647
			2.98m	648
			3m	647
			3.02m	649
			3.04m	648
			3.06m	648
			3.08m	648
			3.1m	647
			3.12m	648
			3.14m	648
			3.16m	648
			3.18m	646
			3.2m	648
			3.22m	648
			3.24m	648
			3.26m	649
			3.28m	647
			3.3m	647
			3.32m	647
			3.34m	648
			3.36m	646
			3.38m	649
			3.4m	648
			3.42m	648
			3.44m	647
			3.46m	647
			3.48m	647
			3.5m	649
			3.52m	648
			3.54m	649
			3.56m	648
			3.58m	645
			3.6m	647
			3.62m	648
			3.64m	648
			3.66m	647
			3.68m	647
			3.7m	646
			3.72m	646
			3.74m	647
			3.76m	647
			3.78m	647
			3.8m	646
			3.82m	646
			3.84m	646
			3.86m	647
			3.88m	647
			3.9m	648
			3.92m	646
			3.94m	648
			3.96m	646
			3.98m	647
			4m	648
			4.02m	648
			4.04m	647
			4.06m	647
			4.08m	648
			4.1m	648
			4.12m	646
			4.14m	647
			4.16m	646
			4.18m	647
			4.2m	646
			4.22m	647
			4.24m	647
			4.26m	648
			4.28m	647
			4.3m	648
			4.32m	647
			4.34m	647
			4.36m	646
			4.38m	649
			4.4m	647
			4.42m	646
			4.44m	645
			4.46m	648
			4.48m	648
			4.5m	648
			4.52m	645
			4.54m	647
			4.56m	648
			4.58m	648
			4.6m	646
			4.62m	649
			4.64m	648
			4.66m	647
			4.68m	646
			4.7m	648
			4.72m	646
			4.74m	649
			4.76m	646
			4.78m	648
			4.8m	646
			4.82m	647
			4.84m	646
			4.86m	649
			4.88m	648
			4.9m	648
			4.92m	646
			4.94m	649
			4.96m	645
			4.98m	651
			5m	646
			5.02m	650
			5.04m	645
			5.06m	649
			5.08m	645
			5.1m	650
			5.12m	647
			5.14m	649
			5.16m	646
			5.18m	650
			5.2m	646
			5.22m	649
			5.24m	646
			5.26m	648
			5.28m	645
			5.3m	649
			5.32m	645
			5.34m	650
			5.36m	647
			5.38m	650
			5.4m	645
			5.42m	649
			5.44m	645
			5.46m	650
			5.48m	646
			5.5m	651
			5.52m	645
			5.54m	650
			5.56m	645
			5.58m	650
			5.6m	646
			5.62m	650
			5.64m	644
			5.66m	649
			5.68m	644
			5.7m	650
			5.72m	646
			5.74m	650
			5.76m	645
			5.78m	648
			5.8m	647
			5.82m	649
			5.84m	646
			5.86m	651
			5.88m	645
			5.9m	650
			5.92m	645
			5.94m	650
			5.96m	645
			5.98m	651
			6m	648
			6.02m	649
			6.04m	645
			6.06m	650
			6.08m	646
			6.1m	650
			6.12m	645
			6.14m	650
			6.16m	645
			6.18m	649
			6.2m	647
			6.22m	649
			6.24m	644
			6.26m	649
			6.28m	646
			6.3m	649
			6.32m	646
			6.34m	650
			6.36m	646
			6.38m	649
			6.4m	645
			6.42m	650
			6.44m	645
			6.46m	650
			6.48m	646
			6.5m	649
			6.52m	645
			6.54m	650
			6.56m	645
			6.58m	651
			6.6m	646
			6.62m	650
			6.64m	644
			6.66m	649
			6.68m	646
			6.7m	650
			6.72m	646
			6.74m	648
			6.76m	645
			6.78m	649
			6.8m	644
			6.82m	650
			6.84m	646
			6.86m	649
			6.88m	646
			6.9m	650
			6.92m	644
			6.94m	651
			6.96m	646
			6.98m	649
			7m	645
			7.02m	650
			7.04m	645
			7.06m	650
			7.08m	646
			7.1m	651
			7.12m	645
			7.14m	650
			7.16m	645
			7.18m	650
			7.2m	645
			7.22m	650
			7.24m	646
			7.26m	650
			7.28m	646
			7.3m	650
			7.32m	646
			7.34m	649
			7.36m	645
			7.38m	651
			7.4m	645
			7.42m	649
			7.44m	647
			7.46m	650
			7.48m	644
			7.5m	650
			7.52m	645
			7.54m	649
			7.56m	646
			7.58m	650
			7.6m	646
			7.62m	650
			7.64m	646
			7.66m	651
			7.68m	645
			7.7m	649
			7.72m	645
			7.74m	649
			7.76m	645
			7.78m	651
			7.8m	646
			7.82m	650
			7.84m	646
			7.86m	650
			7.88m	646
			7.9m	650
			7.92m	647
			7.94m	650
			7.96m	645
			7.98m	650
			8m	645
			8.02m	650
			8.04m	644
			8.06m	652
			8.08m	646
			8.1m	649
			8.12m	645
			8.14m	650
			8.16m	645
			8.18m	649
			8.2m	645
			8.22m	649
			8.24m	645
			8.26m	649
			8.28m	645
			8.3m	650
			8.32m	645
			8.34m	649
			8.36m	646
			8.38m	650
			8.4m	646
			8.42m	649
			8.44m	645
			8.46m	650
			8.48m	645
			8.5m	650
			8.52m	646
			8.54m	650
			8.56m	645
			8.58m	650
			8.6m	646
			8.62m	650
			8.64m	645
			8.66m	650
			8.68m	646
			8.7m	649
			8.72m	645
			8.74m	650
			8.76m	645
			8.78m	650
			8.8m	646
			8.82m	650
			8.84m	646
			8.86m	651
			8.88m	647
			8.9m	651
			8.92m	646
			8.94m	651
			8.96m	646
			8.98m	650
			9m	646
			9.02m	651
			9.04m	646
			9.06m	651
			9.08m	647
			9.1m	650
			9.12m	646
			9.14m	650
			9.16m	645
			9.18m	651
			9.2m	645
			9.22m	651
			9.24m	646
			9.26m	650
			9.28m	646
			9.3m	650
			9.32m	646
			9.34m	651
			9.36m	646
			9.38m	651
			9.4m	646
			9.42m	651
			9.44m	646
			9.46m	650
			9.48m	645
			9.5m	650
			9.52m	646
			9.54m	651
			9.56m	648
			9.58m	651
			9.6m	646
			9.62m	651
			9.64m	646
			9.66m	652
			9.68m	646
			9.7m	651
			9.72m	646
			9.74m	652
			9.76m	647
			9.78m	650
			9.8m	647
			9.82m	651
			9.84m	647
			9.86m	651
			9.88m	647
			9.9m	651
			9.92m	647
			9.94m	651
			9.96m	647
			9.98m	651
			10m	647
			10.02m	651
			10.04m	647
			10.06m	650
			10.08m	646
			10.1m	651
			10.12m	647
			10.14m	652
			10.16m	647
			10.18m	651
			10.2m	647
			10.22m	650
			10.24m	647
			10.26m	651
			10.28m	647
			10.3m	652
			10.32m	647
			10.34m	652
			10.36m	647
			10.38m	651
			10.4m	646
			10.42m	653
			10.44m	647
			10.46m	652
			10.48m	647
			10.5m	652
			10.52m	647
			10.54m	651
			10.56m	646
			10.58m	651
			10.6m	648
			10.62m	651
			10.64m	647
			10.66m	652
			10.68m	647
			10.7m	652
			10.72m	648
			10.74m	652
			10.76m	648
			10.78m	652
			10.8m	648
			10.82m	652
			10.84m	647
			10.86m	653
			10.88m	648
			10.9m	652
			10.92m	649
			10.94m	652
			10.96m	649
			10.98m	652
			11m	649
			11.02m	651
			11.04m	648
			11.06m	652
			11.08m	648
			11.1m	652
			11.12m	648
			11.14m	653
			11.16m	648
			11.18m	653
			11.2m	648
			11.22m	653
			11.24m	648
			11.26m	652
			11.28m	648
			11.3m	652
			11.32m	647
			11.34m	654
			11.36m	647
			11.38m	654
			11.4m	648
			11.42m	653
			11.44m	649
			11.46m	652
			11.48m	649
			11.5m	654
			11.52m	649
			11.54m	654
			11.56m	648
			11.58m	653
			11.6m	649
			11.62m	652
			11.64m	649
			11.66m	653
			11.68m	649
			11.7m	653
			11.72m	649
			11.74m	654
			11.76m	649
			11.78m	655
			11.8m	650
			11.82m	655
			11.84m	649
			11.86m	654
			11.88m	649
			11.9m	654
			11.92m	649
			11.94m	654
			11.96m	650
			11.98m	654
			12m	650
			12.02m	654
			12.04m	649
			12.06m	653
			12.08m	649
			12.1m	654
			12.12m	650
			12.14m	653
			12.16m	650
			12.18m	653
			12.2m	649
			12.22m	655
			12.24m	650
			12.26m	655
			12.28m	650
			12.3m	655
			12.32m	650
			12.34m	655
			12.36m	650
			12.38m	655
			12.4m	650
			12.42m	655
			12.44m	650
			12.46m	654
			12.48m	650
			12.5m	655
			12.52m	650
			12.54m	656
			12.56m	650
			12.58m	654
			12.6m	650
			12.62m	654
			12.64m	651
			12.66m	655
			12.68m	651
			12.7m	654
			12.72m	651
			12.74m	655
			12.76m	651
			12.78m	656
			12.8m	651
			12.82m	656
			12.84m	651
			12.86m	655
			12.88m	651
			12.9m	656
			12.92m	651
			12.94m	656
			12.96m	651
			12.98m	656
			13m	652
			13.02m	656
			13.04m	651
			13.06m	656
			13.08m	652
			13.1m	655
			13.12m	652
			13.14m	655
			13.16m	652
			13.18m	657
			13.2m	650
			13.22m	656
			13.24m	652
			13.26m	656
			13.28m	652
			13.3m	656
			13.32m	652
			13.34m	657
			13.36m	652
			13.38m	658
			13.4m	652
			13.42m	656
			13.44m	652
			13.46m	657
			13.48m	651
			13.5m	656
			13.52m	652
			13.54m	656
			13.56m	652
			13.58m	657
			13.6m	652
			13.62m	658
			13.64m	653
			13.66m	658
			13.68m	653
			13.7m	656
			13.72m	654
			13.74m	657
			13.76m	653
			13.78m	658
			13.8m	653
			13.82m	658
			13.84m	653
			13.86m	658
			13.88m	654
			13.9m	659
			13.92m	653
			13.94m	659
			13.96m	653
			13.98m	658
			14m	653
			14.02m	658
			14.04m	653
			14.06m	659
			14.08m	654
			14.1m	659
			14.12m	654
			14.14m	659
			14.16m	653
			14.18m	659
			14.2m	654
			14.22m	659
			14.24m	655
			14.26m	658
			14.28m	655
			14.3m	658
			14.32m	655
			14.34m	659
			14.36m	653
			14.38m	659
			14.4m	656
			14.42m	660
			14.44m	653
			14.46m	659
			14.48m	656
			14.5m	658
			14.52m	653
			14.54m	659
			14.56m	654
			14.58m	659
			14.6m	655
			14.62m	660
			14.64m	654
			14.66m	660
			14.68m	656
			14.7m	659
			14.72m	656
			14.74m	661
			14.76m	654
			14.78m	660
			14.8m	655
			14.82m	659
			14.84m	656
			14.86m	660
			14.88m	655
			14.9m	661
			14.92m	655
			14.94m	660
			14.96m	655
			14.98m	660
			15m	656
			15.02m	661
			15.04m	656
			15.06m	661
			15.08m	655
			15.1m	660
			15.12m	657
			15.14m	661
			15.16m	656
			15.18m	661
			15.2m	657
			15.22m	661
			15.24m	657
			15.26m	661
			15.28m	657
			15.3m	662
			15.32m	657
			15.34m	662
			15.36m	657
			15.38m	662
			15.4m	657
			15.42m	662
			15.44m	658
			15.46m	661
			15.48m	657
			15.5m	661
			15.52m	657
			15.54m	662
			15.56m	657
			15.58m	663
			15.6m	658
			15.62m	662
			15.64m	658
			15.66m	663
			15.68m	658
			15.7m	664
			15.72m	659
			15.74m	663
			15.76m	658
			15.78m	662
			15.8m	658
			15.82m	663
			15.84m	659
			15.86m	663
			15.88m	658
			15.9m	664
			15.92m	659
			15.94m	663
			15.96m	658
			15.98m	665
			16m	658
			16.02m	663
			16.04m	660
			16.06m	664
			16.08m	658
			16.1m	666
			16.12m	660
			16.14m	665
			16.16m	660
			16.18m	666
			16.2m	660
			16.22m	664
			16.24m	661
			16.26m	666
			16.28m	660
			16.3m	665
			16.32m	660
			16.34m	666
			16.36m	660
			16.38m	665
			16.4m	662
			16.42m	664
			16.44m	661
			16.46m	666
			16.48m	662
			16.5m	667
			16.52m	662
			16.54m	667
			16.56m	662
			16.58m	666
			16.6m	662
			16.62m	666
			16.64m	661
			16.66m	668
			16.68m	663
			16.7m	667
			16.72m	663
			16.74m	667
			16.76m	663
			16.78m	666
			16.8m	662
			16.82m	667
			16.84m	663
			16.86m	667
			16.88m	663
			16.9m	668
			16.92m	662
			16.94m	669
			16.96m	663
			16.98m	668
			17m	664
			17.02m	667
			17.04m	663
			17.06m	668
			17.08m	664
			17.1m	668
			17.12m	663
			17.14m	669
			17.16m	663
			17.18m	669
			17.2m	664
			17.22m	669
			17.24m	664
			17.26m	668
			17.28m	664
			17.3m	669
			17.32m	664
			17.34m	670
			17.36m	665
			17.38m	669
			17.4m	665
			17.42m	671
			17.44m	665
			17.46m	670
			17.48m	666
			17.5m	669
			17.52m	666
			17.54m	670
			17.56m	665
			17.58m	670
			17.6m	664
			17.62m	671
			17.64m	666
			17.66m	672
			17.68m	668
			17.7m	672
			17.72m	667
			17.74m	672
			17.76m	666
			17.78m	672
			17.8m	666
			17.82m	672
			17.84m	667
			17.86m	672
			17.88m	666
			17.9m	673
			17.92m	668
			17.94m	672
			17.96m	669
			17.98m	672
			18m	668
			18.02m	673
			18.04m	667
			18.06m	673
			18.08m	670
			18.1m	672
			18.12m	669
			18.14m	674
			18.16m	669
			18.18m	674
			18.2m	669
			18.22m	675
			18.24m	670
			18.26m	674
			18.28m	670
			18.3m	676
			18.32m	668
			18.34m	674
			18.36m	670
			18.38m	675
			18.4m	671
			18.42m	674
			18.44m	671
			18.46m	675
			18.48m	670
			18.5m	675
			18.52m	670
			18.54m	675
			18.56m	671
			18.58m	676
			18.6m	671
			18.62m	676
			18.64m	673
			18.66m	677
			18.68m	672
			18.7m	677
			18.72m	671
			18.74m	677
			18.76m	672
			18.78m	678
			18.8m	673
			18.82m	677
			18.84m	673
			18.86m	677
			18.88m	672
			18.9m	678
			18.92m	674
			18.94m	677
			18.96m	673
			18.98m	680
			19m	673
			19.02m	678
			19.04m	673
			19.06m	678
			19.08m	673
			19.1m	678
			19.12m	674
			19.14m	678
			19.16m	674
			19.18m	679
			19.2m	675
			19.22m	679
			19.24m	674
			19.26m	680
			19.28m	673
			19.3m	680
			19.32m	675
			19.34m	679
			19.36m	676
			19.38m	680
			19.4m	675
			19.42m	680
			19.44m	675
			19.46m	681
			19.48m	676
			19.5m	680
			19.52m	677
			19.54m	680
			19.56m	676
			19.58m	682
			19.6m	677
			19.62m	683
			19.64m	678
			19.66m	682
			19.68m	678
			19.7m	683
			19.72m	677
			19.74m	684
			19.76m	678
			19.78m	683
			19.8m	678
			19.82m	683
			19.84m	678
			19.86m	684
			19.88m	680
			19.9m	685
			19.92m	679
			19.94m	684
			19.96m	680
			19.98m	684
			20m	681
			20.02m	685
			20.04m	680
			20.06m	684
			20.08m	681
			20.1m	683
			20.12m	680
			20.14m	685
			20.16m	681
			20.18m	685
			20.2m	681
			20.22m	685
			20.24m	681
			20.26m	686
			20.28m	681
			20.3m	686
			20.32m	681
			20.34m	687
			20.36m	681
			20.38m	686
			20.4m	681
			20.42m	688
			20.44m	682
			20.46m	687
			20.48m	682
			20.5m	687
			20.52m	682
			20.54m	688
			20.56m	683
			20.58m	689
			20.6m	683
			20.62m	688
			20.64m	684
			20.66m	688
			20.68m	684
			20.7m	689
			20.72m	684
			20.74m	689
			20.76m	684
			20.78m	689
			20.8m	685
			20.82m	690
			20.84m	686
			20.86m	692
			20.88m	686
			20.9m	691
			20.92m	686
			20.94m	691
			20.96m	686
			20.98m	691
			21m	687
			21.02m	691
			21.04m	688
			21.06m	691
			21.08m	687
			21.1m	693
			21.12m	688
			21.14m	692
			21.16m	687
			21.18m	693
			21.2m	688
			21.22m	693
			21.24m	688
			21.26m	694
			21.28m	688
			21.3m	694
			21.32m	688
			21.34m	693
			21.36m	687
			21.38m	695
			21.4m	689
			21.42m	695
			21.44m	689
			21.46m	694
			21.48m	690
			21.5m	695
			21.52m	690
			21.54m	695
			21.56m	690
			21.58m	696
			21.6m	691
			21.62m	695
			21.64m	691
			21.66m	696
			21.68m	691
			21.7m	696
			21.72m	692
			21.74m	697
			21.76m	693
			21.78m	696
			21.8m	692
			21.82m	697
			21.84m	692
			21.86m	697
			21.88m	693
			21.9m	697
			21.92m	693
			21.94m	698
			21.96m	693
			21.98m	699
			22m	694
			22.02m	699
			22.04m	695
			22.06m	698
			22.08m	696
			22.1m	700
			22.12m	693
			22.14m	700
			22.16m	694
			22.18m	700
			22.2m	696
			22.22m	701
			22.24m	696
			22.26m	701
			22.28m	695
			22.3m	702
			22.32m	696
			22.34m	701
			22.36m	697
			22.38m	702
			22.4m	698
			22.42m	702
			22.44m	697
			22.46m	703
			22.48m	698
			22.5m	703
			22.52m	699
			22.54m	703
			22.56m	699
			22.58m	703
			22.6m	699
			22.62m	703
			22.64m	698
			22.66m	704
			22.68m	700
			22.7m	705
			22.72m	699
			22.74m	705
			22.76m	700
			22.78m	706
			22.8m	701
			22.82m	705
			22.84m	700
			22.86m	706
			22.88m	701
			22.9m	706
			22.92m	701
			22.94m	708
			22.96m	703
			22.98m	708
			23m	702
			23.02m	707
			23.04m	703
			23.06m	707
			23.08m	704
			23.1m	708
			23.12m	703
			23.14m	709
			23.16m	703
			23.18m	708
			23.2m	703
			23.22m	712
			23.24m	705
			23.26m	709
			23.28m	705
			23.3m	709
			23.32m	706
			23.34m	710
			23.36m	707
			23.38m	711
			23.4m	706
			23.42m	711
			23.44m	708
			23.46m	712
			23.48m	708
			23.5m	713
			23.52m	709
			23.54m	713
			23.56m	708
			23.58m	713
			23.6m	708
			23.62m	713
			23.64m	709
			23.66m	714
			23.68m	708
			23.7m	714
			23.72m	709
			23.74m	714
			23.76m	710
			23.78m	715
			23.8m	710
			23.82m	715
			23.84m	711
			23.86m	715
			23.88m	711
			23.9m	716
			23.92m	711
			23.94m	717
			23.96m	712
			23.98m	718
			24m	711
			24.02m	717
			24.04m	713
			24.06m	718
			24.08m	713
			24.1m	718
			24.12m	713
			24.14m	718
			24.16m	715
			24.18m	719
			24.2m	716
			24.22m	720
			24.24m	715
			24.26m	721
			24.28m	715
			24.3m	721
			24.32m	716
			24.34m	721
			24.36m	718
			24.38m	722
			24.4m	716
			24.42m	722
			24.44m	718
			24.46m	723
			24.48m	718
			24.5m	721
			24.52m	718
			24.54m	725
			24.56m	719
			24.58m	724
			24.6m	721
			24.62m	724
			24.64m	719
			24.66m	725
			24.68m	720
			24.7m	725
			24.72m	720
			24.74m	726
			24.76m	720
			24.78m	726
			24.8m	721
			24.82m	726
			24.84m	722
			24.86m	728
			24.88m	724
			24.9m	727
			24.92m	722
			24.94m	728
			24.96m	722
			24.98m	728
			25m	723
			25.02m	729
			25.04m	724
			25.06m	728
			25.08m	723
			25.1m	730
			25.12m	723
			25.14m	730
			25.16m	725
			25.18m	729
			25.2m	725
			25.22m	730
			25.24m	725
			25.26m	732
			25.28m	727
			25.3m	731
			25.32m	727
			25.34m	733
			25.36m	726
			25.38m	733
			25.4m	727
			25.42m	734
			25.44m	729
			25.46m	733
			25.48m	730
			25.5m	735
			25.52m	728
			25.54m	735
			25.56m	729
			25.58m	735
			25.6m	730
			25.62m	735
			25.64m	731
			25.66m	736
			25.68m	731
			25.7m	737
			25.72m	733
			25.74m	737
			25.76m	732
			25.78m	737
			25.8m	731
			25.82m	737
			25.84m	734
			25.86m	738
			25.88m	734
			25.9m	739
			25.92m	733
			25.94m	739
			25.96m	736
			25.98m	739
			26m	735
			26.02m	741
			26.04m	735
			26.06m	741
			26.08m	736
			26.1m	742
			26.12m	737
			26.14m	743
			26.16m	738
			26.18m	743
			26.2m	738
			26.22m	742
			26.24m	738
			26.26m	745
			26.28m	736
			26.3m	743
			26.32m	740
			26.34m	744
			26.36m	740
			26.38m	747
			26.4m	740
			26.42m	746
			26.44m	743
			26.46m	746
			26.48m	742
			26.5m	748
			26.52m	743
			26.54m	748
			26.56m	743
			26.58m	748
			26.6m	743
			26.62m	748
			26.64m	744
			26.66m	749
			26.68m	745
			26.7m	749
			26.72m	745
			26.74m	750
			26.76m	745
			26.78m	751
			26.8m	745
			26.82m	751
			26.84m	746
			26.86m	752
			26.88m	746
			26.9m	752
			26.92m	747
			26.94m	754
			26.96m	748
			26.98m	755
			27m	750
			27.02m	754
			27.04m	750
			27.06m	756
			27.08m	750
			27.1m	757
			27.12m	752
			27.14m	755
			27.16m	751
			27.18m	756
			27.2m	751
			27.22m	758
			27.24m	752
			27.26m	757
			27.28m	753
			27.3m	758
			27.32m	754
			27.34m	759
			27.36m	753
			27.38m	761
			27.4m	755
			27.42m	760
			27.44m	756
			27.46m	761
			27.48m	756
			27.5m	763
			27.52m	756
			27.54m	762
			27.56m	757
			27.58m	762
			27.6m	758
			27.62m	762
			27.64m	757
			27.66m	764
			27.68m	758
			27.7m	764
			27.72m	760
			27.74m	764
			27.76m	759
			27.78m	765
			27.8m	760
			27.82m	766
			27.84m	762
			27.86m	767
			27.88m	760
			27.9m	767
			27.92m	762
			27.94m	769
			27.96m	764
			27.98m	769
			28m	764
			28.02m	769
			28.04m	764
			28.06m	770
			28.08m	766
			28.1m	771
			28.12m	765
			28.14m	772
			28.16m	767
			28.18m	770
			28.2m	767
			28.22m	774
			28.24m	768
			28.26m	772
			28.28m	769
			28.3m	773
			28.32m	767
			28.34m	776
			28.36m	770
			28.38m	774
			28.4m	773
			28.42m	777
			28.44m	771
			28.46m	780
			28.48m	772
			28.5m	779
			28.52m	775
			28.54m	778
			28.56m	774
			28.58m	780
			28.6m	775
			28.62m	781
			28.64m	776
			28.66m	782
			28.68m	775
			28.7m	782
			28.72m	777
			28.74m	780
			28.76m	777
			28.78m	784
			28.8m	779
			28.82m	785
			28.84m	782
			28.86m	786
			28.88m	782
			28.9m	789
			28.92m	782
			28.94m	789
			28.96m	782
			28.98m	788
			29m	783
			29.02m	790
			29.04m	785
			29.06m	791
			29.08m	786
			29.1m	791
			29.12m	787
			29.14m	793
			29.16m	787
			29.18m	794
			29.2m	789
			29.22m	795
			29.24m	790
			29.26m	796
			29.28m	789
			29.3m	797
			29.32m	794
			29.34m	798
			29.36m	793
			29.38m	801
			29.4m	794
			29.42m	800
			29.44m	799
			29.46m	799
			29.48m	798
			29.5m	805
			29.52m	798
			29.54m	805
			29.56m	800
			29.58m	806
			29.6m	803
			29.62m	809
			29.64m	804
			29.66m	812
			29.68m	805
			29.7m	810
			29.72m	806
			29.74m	812
			29.76m	807
			29.78m	814
			29.8m	808
			29.82m	816
			29.84m	810
			29.86m	816
			29.88m	812
			29.9m	817
			29.92m	813
			29.94m	818
			29.96m	813
			29.98m	820
			30m	814
			30.02m	820
			30.04m	816
			30.06m	821
			30.08m	816
			30.1m	821
			30.12m	817
			30.14m	823
			30.16m	818
			30.18m	823
			30.2m	819
			30.22m	825
			30.24m	820
			30.26m	826
			30.28m	821
			30.3m	826
			30.32m	823
			30.34m	830
			30.36m	823
			30.38m	829
			30.4m	825
			30.42m	832
			30.44m	825
			30.46m	832
			30.48m	827
			30.5m	831
			30.52m	826
			30.54m	833
			30.56m	827
			30.58m	833
			30.6m	826
			30.62m	835
			30.64m	829
			30.66m	835
			30.68m	831
			30.7m	836
			30.72m	831
			30.74m	837
			30.76m	831
			30.78m	837
			30.8m	832
			30.82m	839
			30.84m	833
			30.86m	840
			30.88m	835
			30.9m	840
			30.92m	835
			30.94m	840
			30.96m	835
			30.98m	842
			31m	836
			31.02m	844
			31.04m	837
			31.06m	842
			31.08m	838
			31.1m	844
			31.12m	839
			31.14m	846
			31.16m	840
			31.18m	844
			31.2m	840
			31.22m	846
			31.24m	841
			31.26m	847
			31.28m	845
			31.3m	848
			31.32m	843
			31.34m	850
			31.36m	844
			31.38m	851
			31.4m	845
			31.42m	851
			31.44m	846
			31.46m	850
			31.48m	846
			31.5m	852
			31.52m	846
			31.54m	852
			31.56m	847
			31.58m	855
			31.6m	848
			31.62m	856
			31.64m	850
			31.66m	856
			31.68m	850
			31.7m	857
			31.72m	852
			31.74m	856
			31.76m	851
			31.78m	858
			31.8m	853
			31.82m	858
			31.84m	854
			31.86m	859
			31.88m	854
			31.9m	861
			31.92m	855
			31.94m	861
			31.96m	856
			31.98m	863
			32m	856
			32.02m	863
			32.04m	858
			32.06m	863
			32.08m	858
			32.1m	865
			32.12m	860
			32.14m	866
			32.16m	859
			32.18m	866
			32.2m	861
			32.22m	868
			32.24m	863
			32.26m	869
			32.28m	863
			32.3m	868
			32.32m	865
			32.34m	869
			32.36m	866
			32.38m	874
			32.4m	865
			32.42m	873
			32.44m	867
			32.46m	874
			32.48m	869
			32.5m	875
			32.52m	871
			32.54m	875
			32.56m	868
			32.58m	877
			32.6m	870
			32.62m	876
			32.64m	871
			32.66m	877
			32.68m	872
			32.7m	879
			32.72m	873
			32.74m	879
			32.76m	873
			32.78m	880
			32.8m	876
			32.82m	879
			32.84m	876
			32.86m	882
			32.88m	877
			32.9m	884
			32.92m	878
			32.94m	888
			32.96m	880
			32.98m	886
			33m	881
			33.02m	886
			33.04m	881
			33.06m	888
			33.08m	883
			33.1m	889
			33.12m	883
			33.14m	888
			33.16m	883
			33.18m	891
			33.2m	886
			33.22m	891
			33.24m	886
			33.26m	892
			33.28m	887
			33.3m	894
			33.32m	889
			33.34m	896
			33.36m	890
			33.38m	895
			33.4m	891
			33.42m	898
			33.44m	890
			33.46m	899
			33.48m	896
			33.5m	899
			33.52m	895
			33.54m	899
			33.56m	894
			33.58m	901
			33.6m	896
			33.62m	904
			33.64m	896
			33.66m	903
			33.68m	899
			33.7m	904
			33.72m	899
			33.74m	907
			33.76m	900
			33.78m	907
			33.8m	903
			33.82m	907
			33.84m	901
			33.86m	908
			33.88m	903
			33.9m	908
			33.92m	903
			33.94m	909
			33.96m	903
			33.98m	911
			34m	903
			34.02m	911
			34.04m	906
			34.06m	911
			34.08m	906
			34.1m	913
			34.12m	906
			34.14m	914
			34.16m	908
			34.18m	916
			34.2m	910
			34.22m	916
			34.24m	910
			34.26m	918
			34.28m	912
			34.3m	918
			34.32m	914
			34.34m	920
			34.36m	915
			34.38m	919
			34.4m	912
			34.42m	920
			34.44m	916
			34.46m	922
			34.48m	916
			34.5m	920
			34.52m	918
			34.54m	924
			34.56m	917
			34.58m	925
			34.6m	920
			34.62m	927
			34.64m	923
			34.66m	925
			34.68m	921
			34.7m	929
			34.72m	922
			34.74m	928
			34.76m	923
			34.78m	929
			34.8m	924
			34.82m	930
			34.84m	924
			34.86m	933
			34.88m	926
			34.9m	932
			34.92m	926
			34.94m	933
			34.96m	928
			34.98m	934
			35m	928
			35.02m	934
			35.04m	930
			35.06m	937
			35.08m	931
			35.1m	938
			35.12m	931
			35.14m	939
			35.16m	933
			35.18m	939
			35.2m	934
			35.22m	940
			35.24m	934
			35.26m	942
			35.28m	935
			35.3m	944
			35.32m	939
			35.34m	944
			35.36m	938
			35.38m	946
			35.4m	939
			35.42m	948
			35.44m	943
			35.46m	946
			35.48m	942
			35.5m	947
			35.52m	942
			35.54m	951
			35.56m	945
			35.58m	952
			35.6m	946
			35.62m	950
			35.64m	946
			35.66m	950
			35.68m	944
			35.7m	953
			35.72m	947
			35.74m	954
			35.76m	950
			35.78m	957
			35.8m	950
			35.82m	958
			35.84m	951
			35.86m	958
			35.88m	952
			35.9m	957
			35.92m	954
			35.94m	961
			35.96m	950
			35.98m	959
			36m	954
			36.02m	958
			36.04m	957
			36.06m	962
			36.08m	955
			36.1m	962
			36.12m	955
			36.14m	965
			36.16m	959
			36.18m	965
			36.2m	960
			36.22m	967
			36.24m	960
			36.26m	967
			36.28m	962
			36.3m	966
			36.32m	961
			36.34m	970
			36.36m	963
			36.38m	973
			36.4m	965
			36.42m	973
			36.44m	967
			36.46m	973
			36.48m	969
			36.5m	976
			36.52m	969
			36.54m	976
			36.56m	968
			36.58m	973
			36.6m	968
			36.62m	975
			36.64m	968
			36.66m	976
			36.68m	971
			36.7m	977
			36.72m	972
			36.74m	978
			36.76m	974
			36.78m	982
			36.8m	973
			36.82m	982
			36.84m	977
			36.86m	982
			36.88m	977
			36.9m	986
			36.92m	980
			36.94m	987
			36.96m	980
			36.98m	985
			37m	979
			37.02m	987
			37.04m	982
			37.06m	989
			37.08m	983
			37.1m	993
			37.12m	986
			37.14m	993
			37.16m	987
			37.18m	993
			37.2m	988
			37.22m	995
			37.24m	987
			37.26m	994
			37.28m	988
			37.3m	995
			37.32m	990
			37.34m	994
			37.36m	988
			37.38m	999
			37.4m	992
			37.42m	998
			37.44m	993
			37.46m	999
			37.48m	995
			37.5m	1002
			37.52m	994
			37.54m	1003
			37.56m	995
			37.58m	1004
			37.6m	996
			37.62m	1004
			37.64m	1000
			37.66m	1006
			37.68m	1001
			37.7m	1006
			37.72m	1003
			37.74m	1009
			37.76m	1002
			37.78m	1012
			37.8m	1005
			37.82m	1011
			37.84m	1007
			37.86m	1013
			37.88m	1005
			37.9m	1013
			37.92m	1004
			37.94m	1011
			37.96m	1006
			37.98m	1011
			38m	1007
			38.02m	1012
			38.04m	1006
			38.06m	1014
			38.08m	1009
			38.1m	1016
			38.12m	1011
			38.14m	1016
			38.16m	1012
			38.18m	1019
			38.2m	1015
			38.22m	1023
			38.24m	1017
			38.26m	1021
			38.28m	1016
			38.3m	1022
			38.32m	1017
			38.34m	1025
			38.36m	1016
			38.38m	1026
			38.4m	1019
			38.42m	1026
			38.44m	1021
			38.46m	1029
			38.48m	1023
			38.5m	1030
			38.52m	1024
			38.54m	1030
			38.56m	1024
			38.58m	1032
			38.6m	1027
			38.62m	1035
			38.64m	1026
			38.66m	1034
			38.68m	1031
			38.7m	1039
			38.72m	1032
			38.74m	1041
			38.76m	1034
			38.78m	1041
			38.8m	1036
			38.82m	1043
			38.84m	1035
			38.86m	1043
			38.88m	1039
			38.9m	1043
			38.92m	1039
			38.94m	1045
			38.96m	1037
			38.98m	1044
			39m	1039
			39.02m	1047
			39.04m	1041
			39.06m	1047
			39.08m	1040
			39.1m	1050
			39.12m	1044
			39.14m	1051
			39.16m	1048
			39.18m	1054
			39.2m	1049
			39.22m	1057
			39.24m	1050
			39.26m	1058
			39.28m	1051
			39.3m	1060
			39.32m	1053
			39.34m	1058
			39.36m	1054
			39.38m	1061
			39.4m	1053
			39.42m	1061
			39.44m	1055
			39.46m	1067
			39.48m	1058
			39.5m	1064
			39.52m	1056
			39.54m	1063
			39.56m	1058
			39.58m	1066
			39.6m	1059
			39.62m	1069
			39.64m	1062
			39.66m	1070
			39.68m	1062
			39.7m	1069
			39.72m	1065
			39.74m	1071
			39.76m	1066
			39.78m	1074
			39.8m	1069
			39.82m	1074
			39.84m	1068
			39.86m	1076
			39.88m	1068
			39.9m	1078
			39.92m	1072
			39.94m	1077
[truncated: 48,002 more rows]

## Sheet: Fig 1c
	0 GPa		0.2 GPa		0.6 GPa		1.0 GPa		1.2 GPa		1.5 GPa		1.7 GPa		1.9 GPa		2.0 GPa
T(K)	R(Ω)	T(K)	R(Ω)	T(K)	R(Ω)	T(K)	R(Ω)	T(K)	R(Ω)	T(K)	R(Ω)	T(K)	R(Ω)	T(K)	R(Ω)	T(K)	R(Ω)
299.888	41708300	299.991	3687100	299.988	2728910	299.954	29607.8	299.993	8097.03	300	893.681	299.997	271.142	299.997	105.229	299.995	60.293
299.676	42544500	299.656	3681680	299.703	2728880	299.67	29705.4	299.459	8105.9	298.826	890.474	298.776	270.95	298.807	105.177	298.839	60.3821
299.484	42383500	299.494	3676230	299.512	2728840	299.471	29758	298.858	8113.49	297.652	889.283	297.662	270.995	297.702	105.234	297.607	60.4282
299.183	41240500	299.282	3667970	299.221	2728830	299.145	29748	298.23	8123.47	296.379	890.466	296.339	271.075	296.475	105.326	296.501	60.4228
298.623	41174100	299.024	3664430	298.67	2728820	298.552	29774.5	297.704	8128.46	294.157	891.152	294.333	271.426	295.207	105.391	295.375	60.4318
297.734	42228900	298.498	3663550	298.127	2728810	297.666	29892	297.046	8139.74	292.432	892.064	292.43	271.748	293.261	105.414	293.183	60.44
296.401	41388600	297.985	3672930	297.332	2728820	296.113	29979.1	295.695	8147.78	291.784	893.6	291.893	272.098	291.748	105.534	291.734	60.5211
294.459	41406900	297.149	3682570	296.19	2728840	293.902	30028.5	294.354	8159.26	290.695	902.95	290.68	273.56	290.722	105.985	290.689	60.6789
292.525	41356800	295.729	3687520	294.523	2728870	292.071	30308.7	292.768	8191.06	289.747	907.664	289.676	274.687	289.724	106.204	289.708	60.7634
291.67	42359400	294.188	3705680	292.954	2728890	291.546	30653.6	291.692	8223.61	288.599	925.281	288.982	287.403	289.012	106.555	288.86	60.8709
291.212	42625800	292.693	3732920	291.929	2728900	290.685	31101.7	291.416	8270.15	287.475	930.805	287.73	288.796	287.502	107.071	287.504	61.059
290.159	44584500	291.016	3775190	291.658	2728980	289.619	31638.6	290.704	8358.88	286.707	936.262	286.766	289.688	286.728	107.276	286.666	61.148
289.349	45151900	289.329	3825420	291.277	2729070	288.952	32109.6	290.142	8403.11	285.788	947.058	285.658	290.543	285.783	107.592	285.789	61.271
289.092	47667300	287.605	3888930	290.641	2729170	287.722	33200.3	289.249	8498.46	284.695	956.554	284.603	291.45	284.706	108.095	284.696	61.4385
288.156	49701100	286.035	3972640	289.804	2729310	286.591	33719	288.794	8554.74	283.639	964.331	283.631	292.107	283.626	108.314	283.626	61.5633
287.017	51459500	284.869	4084770	289.156	2729450	285.87	34355.5	288.103	4704.79	282.541	971.011	282.795	293.105	282.656	108.517	282.526	61.6506
286.268	51420700	283.772	4212190	288.372	2729860	285.183	34884	286.97	5116.87	281.769	978.307	281.704	294.379	281.845	108.851	281.765	61.7588
285.697	52611100	282.542	4351470	287.273	2730050	284.25	35594.8	286.265	8256.89	280.692	993.148	280.726	295.372	280.725	109.346	280.708	61.9516
284.981	52737000	281.162	4519860	286.633	2730210	282.988	36298.6	285.784	7235.54	279.685	1003.65	279.707	296.505	279.714	109.707	279.683	62.1082
284.077	54294400	280.061	4671780	286.013	2730470	281.876	36939.7	285.261	9093.01	278.785	1014.46	278.727	298.058	278.717	110.13	278.778	62.2363
282.858	57643000	278.833	4850060	285.363	2730780	281.33	37592.2	284.714	9177.92	277.698	1026.58	277.772	299.204	277.744	110.41	277.694	62.3964
281.701	56737500	277.641	5051990	284.643	2731060	280.58	38418.9	284.22	9258.65	276.691	1037.35	275.747	302.283	276.75	110.822	276.666	62.5376
281.131	58001400	276.427	5265900	283.74	2731330	279.661	39203.8	283.58	9333.24	275.734	1048.79	274.712	303.61	275.733	111.29	275.722	62.687
280.416	60508700	275.173	5503630	282.726	2731680	278.823	40158.7	282.526	9424.29	274.7	1060.53	273.693	304.804	274.726	111.677	274.706	62.8159
279.494	62089500	274.03	5743420	281.892	2732000	277.872	41116.1	281.725	9513.82	273.719	1070.88	272.745	306.362	273.716	112.024	273.695	62.9409
278.77	65007000	272.874	6010890	281.488	2732300	276.959	41957.9	281.323	7812.07	272.738	1082.32	271.734	307.69	272.718	112.394	272.743	63.1012
278.03	66326800	271.545	6346670	281.025	2732710	276.164	42842.3	280.79	9692.4	271.692	1094.29	270.705	308.99	271.696	112.807	271.703	63.2493
277.075	70718400	270.31	6677440	280.282	2733180	275.299	43768.4	280.17	9817.69	270.73	1105.39	269.679	310.418	270.669	113.093	270.733	63.4085
276.089	74904100	269.238	6986890	279.691	2733580	274.54	44617.8	279.236	9962.23	269.713	1117.03	268.725	311.579	269.754	113.417	269.722	63.5261
275.322	76582800	268.024	7345800	279.197	2734050	273.691	45594.3			268.68	1129.17	267.696	313.322	268.7	113.806	268.71	63.6516
274.559	78987000	267.225	7746990	278.503	2734720	272.9	46521.7	300.091	9777.62	267.712	1139.45	266.703	314.501	267.698	114.185	267.704	63.8354
273.726	82550700	266.193	8228640	277.839	2735220	272.113	47484	298.628	9561.62	266.763	1150.22	265.688	315.826	266.71	114.56	266.709	63.9558
272.902	85210400	265.445	8692590	277.082	2736020	271.34	48420.2	297.74	9475.04	265.754	1160.56	264.68	317.397	265.722	114.938	265.692	64.0716
272.127	87774800	264.887	9396940	276.548	2736650	270.511	47277.8	296.734	9369.96	264.732	1171.6	263.709	318.72	264.734	115.299	264.714	64.2084
271.321	90749100	264.478	9936570	275.883	2737330	269.731	50305.3	295.817	9307.16	263.731	1181.17	262.703	320.101	263.77	115.578	263.735	64.3371
270.538	96107200	263.985	10456200	275.259	2738070	268.887	47390	294.782	9259.78	262.736	1191.51	261.712	321.487	262.737	116.003	262.746	64.4609
269.753	99211500	263.167	11058400	274.69	2738850	268.113	48173.3	293.624	9242.29	261.681	1202.03	260.713	322.635	261.668	116.333	261.683	64.6002
268.899	104378000	261.604	11651500	274.114	2739660	267.291	48863.8	292.498	9228.35	260.706	1211.93	259.746	324.031	260.731	116.698	260.677	64.7394
268.13	110719000	259.839	12178500	273.499	2740640	266.5	54672.4	291.393	9242.89	259.755	1220.5	258.764	325.251	259.717	117.057	259.749	64.8607
267.31	115226000	257.987	12847000	272.881	2741610	265.689	55797	290.645	9251.65	258.733	1229.44	257.752	326.902	258.68	117.405	258.722	65.0177
266.505	119392000	256.339	13518700	272.306	2742520	264.918	56951.7	289.793	9288.69	257.709	1239.44	256.707	328.239	257.7	117.74	257.69	65.1359
265.7	120625000	254.104	14531000	271.675	2743680	264.089	58104.1	288.752	9353.83	256.693	1248.5	255.746	329.513	256.71	118.13	256.759	65.2946
264.915	128951000	252.732	16063600	271.054	2744960	263.325	59218.8	287.706	9438.53	255.702	1257.13	254.693	330.863	255.702	118.476	255.723	65.432
264.103	136630000	251.417	17409600	270.317	2746520	262.49	60548.5	286.734	9519.41	254.728	1266.1	253.732	332.204	254.692	118.809	254.701	65.5768
263.297	142009000	249.843	19053200	269.687	2747830	261.703	61696.5	285.741	9612.95	253.702	1275.15	252.714	333.479	253.755	119.186	253.69	65.7166
262.488	146268000	248.322	21058500	269.05	2749400	260.894	62854.9	284.642	9737.1	252.725	1283.83	251.716	334.826	252.725	119.614	252.727	65.8346
261.741	155076000	247.011	23232400	268.346	2751240	260.11	60773.7	283.712	9841.12	251.701	1292.57	250.691	336.243	251.737	119.936	251.733	65.953
260.871	161106000	245.534	25637200	267.651	2753270	259.262	65512.7	282.722	9989.29	250.772	1301.14	249.708	337.875	250.721	120.236	250.72	66.1033
260.08	166553000	244.115	28183600	266.878	2755480	258.291	67073	281.731	10137	249.754	1310.13	248.749	339.12	249.778	120.573	248.718	66.3972
259.33	174391000	242.488	31490800	266.311	2757370	257.471	66479.5	280.696	10286.9	248.722	1319.46	247.714	340.51	248.729	121.019	247.718	66.5461
258.522	183366000	240.989	34897100	265.703	2759520	256.72	69796.4	279.691	10444	247.732	1328.04	246.748	342.157	247.681	121.4	246.698	66.7249
257.66	191614000	239.597	38625200	265.092	2761650	255.926	71159.3	278.707	10634.8	246.684	1336.91	245.728	343.721	246.744	121.751	245.723	66.874
256.887	199186000	237.618	43603700	264.511	2763890	255.12	72512.7	277.705	10782.4	245.721	1345.79	244.748	345.167	245.732	122.117	244.702	66.9965
256.061	209246000	236.007	49800800	263.922	2766450	254.37	74044.5	276.699	10967.7	244.704	1355.37	243.727	346.503	244.725	122.496	243.703	67.16
255.087	223812000	234.995	55931400	263.308	2769080	253.483	75690	275.724	11159.1	243.696	1364.68	242.699	348.191	243.709	122.897	242.706	67.3115
254.298	238884000	234.142	62534000	262.693	2771950	252.71	77165	274.66	11358.6	242.733	1373.04	241.745	349.7	242.703	123.262	241.682	67.4698
253.496	249477000	233.739	71319300	262.067	2775090	251.945	78698.3	273.741	11539.2	241.695	1382.19	240.753	351.468	241.733	123.655	240.75	67.6077
252.674	263283000	233.171	81827300	261.518	2778030	251.153	80364.3	272.713	11735	240.745	1390.96	239.713	353.258	240.707	124.053	239.744	67.7827
251.909	280529000	231.96	90928500	260.928	2781360	250.341	82089.9	271.735	11928.3	239.683	1401.07	238.687	354.788	239.71	124.463	238.703	67.9215
251.094	291004000	229.51	99937600	260.332	2785280	249.564	83628.7	270.711	12118	238.726	1409.64	237.698	356.434	238.71	124.881	237.733	68.1092
250.309	310875000	227.269	110285000	259.703	2789520	248.783	85351.4	269.677	12335.9	237.704	1419.02	236.721	357.994	237.713	125.3	236.702	68.246
249.519	327195000	225.068	122268000	259.116	2793850	247.961	87196	268.727	12549.8	236.672	1428.86	235.72	359.901	236.712	125.681	235.733	68.4116
248.732	349097000	223.074	136974000	258.478	2798430	247.173	88913.8	267.675	12763.1	235.753	1437.28	234.748	361.572	235.712	126.116	234.72	68.5837
247.89	366762000	221.587	155765000	257.869	2803440	246.333	90889.1	266.642	12987.3	234.703	1447.5	233.737	363.481	234.746	126.512	233.701	68.7418
247.081	391124000	219.944	178426000	257.05	2810650	245.509	92646	265.717	13193.3	233.753	1456.77	232.756	365.303	233.729	126.948	232.682	68.9027
246.282	415991000	218.363	201534000	256.307	2817700	244.724	94500.2	264.717	13423.2	232.732	1467.31	231.738	367.106	232.733	127.384	231.723	69.0713
245.459	442730000	216.83	229446000	255.687	2825000	243.953	96359.3	263.734	13643.1	231.708	1477.25	230.688	369.025	231.744	127.801	230.719	69.239
244.635	466389000	215.2	264027000	255.093	2832150	243.166	98116.9	262.712	13881.9	230.694	1487.37	229.727	370.998	230.688	128.275	229.715	69.4271
243.698	501146000	213.515	305351000	254.459	2840280	242.315	100155	261.691	14084.3	229.728	1497.32	228.713	373.029	229.723	128.761	228.732	69.5867
242.909	535933000	211.932	350700000	253.895	2847920	241.508	102196	260.698	14323.2	228.722	1507.93	227.698	374.958	228.711	129.211	227.71	69.7974
242.044	571700000	210.36	402592000	253.273	2857070	240.733	104001	259.73	14549	227.71	1519.19	226.732	376.907	227.752	129.683	226.749	69.9789
241.072	620344000	208.74	462986000	252.659	2866920	239.928	106054	258.753	14767.9	226.737	1529.77	225.736	378.933	226.662	130.14	225.709	70.1627
240.28	657010000	207.128	533733000	252.102	2877570	239.137	108103	257.656	15027.2	225.724	1541.17	224.745	381.064	225.714	130.6	224.7	70.3566
239.513	696952000	205.55	613250000	251.477	2889090	238.332	110243	256.705	15251.1	224.701	1552.49	223.72	383.323	224.759	131.052	223.743	70.5132
238.633	752441000	203.966	707796000	250.854	2901610	237.525	112351	255.686	15469.2	223.714	1563.97	222.7	385.677	223.748	131.579	222.724	70.7229
237.65	808510000	202.379	819754000	250.069	2919530	236.732	114418	254.74	15688.2	222.698	1575.6	221.748	387.786	222.734	132.045	221.738	70.9183
236.274	905782000	200.775	950310000	249.543	2933330	235.945	116669	253.694	15909.7	221.728	1587.55	220.717	389.865	221.738	132.593	220.759	71.0782
235.488	963777000	199.214	1102970000	248.908	2951280	235.128	118884	252.715	16128.5	220.686	1599.99	219.721	392.292	220.735	133.073	219.715	71.3017
234.69	1027520000	197.533	1296760000	248.298	2969810	234.335	120846	251.749	16334.8	219.754	1611.35	218.735	394.444	219.743	133.62	218.74	71.5396
233.906	1085420000	195.643	1562810000	247.664	2992050	233.549	123047	250.729	16545.9	218.706	1624.9	217.702	396.971	218.72	134.157	217.694	71.7344
233.059	1163940000	193.927	1848980000	247.06	3013460	232.766	125338	249.715	16766.3	217.717	1637.29	216.709	399.623	217.748	134.718	216.732	71.936
232.27	1240670000	192.058	2232630000	246.318	3044410	231.948	127695	248.691	16986.7	216.722	1650.57	215.686	401.973	216.713	135.259	215.697	72.1733
231.478	1317420000	190.331	2661820000	245.693	3075890	231.175	130022	247.733	17187.5	215.726	1664.64	214.706	404.322	215.733	135.794	214.725	72.3647
230.694	1407150000	188.519	3195160000	245.087	3107830	230.319	132781	246.716	17406.4	214.752	1678.22	213.693	407.064	214.679	136.354	213.696	72.6037
229.844	1510650000	186.874	3783930000	244.561	3139100	229.512	135008	245.703	17614.2	213.77	1692.49	212.744	409.672	213.757	136.949	212.691	72.8273
228.802	1657670000			243.931	3185210	228.745	137558	244.684	17832.1	212.704	1707.39	211.714	412.536	212.764	137.522	211.748	73.0423
227.837	1783190000			243.324	3235710	227.942	140196	243.737	18031.3	211.73	1722.28	210.71	415.488	211.729	138.17	210.74	73.3048
227.011	1912630000			242.707	3299330	227.138	142697	242.681	18246.4	210.732	1737.73	209.74	418.204	210.696	138.811	209.737	73.5434
226.039	2064150000			242.08	3383990	226.353	145418	241.75	18435.7	209.691	1753.84	208.695	421.103	209.7	139.456	208.729	73.7875
225.01	2255870000			241.491	3485950	225.551	148067	240.778	18631.9	208.737	1769.18	207.732	424.046	208.697	140.103	207.744	74.0328
224.073	2436300000			240.869	3596270	224.717	151133	239.723	18858.4	207.739	1786.36	206.727	427.206	207.732	140.784	206.692	74.3058
223.248	2597420000			240.328	3707370	223.904	154076	238.725	19056.1	206.748	1802.22	205.713	430.237	206.714	141.444	205.708	74.5466
222.252	2814140000			239.726	3817040	223.1	157048	237.691	19283.6	205.717	1820.45	204.762	433.132	205.686	142.17	204.696	74.8034
221.246	3053630000			239.098	3958640	222.31	159851	236.718	19492.8	204.72	1838.64	203.729	436.671	204.767	142.813	203.701	75.0949
220.237	3335320000			238.474	4091830	221.574	162627	235.682	19720.9	203.734	1856.13	202.695	440.26	203.674	143.601	202.756	75.356
219.28	3615460000			237.856	4234640	220.728	165839	234.709	19931.9	202.71	1876.11	201.749	443.527	202.733	144.313	201.695	75.6641
218.409	3882490000			237.322	4364650	219.938	169107	233.658	20154.7	201.711	1895.83	200.734	446.802	201.767	144.983	200.699	75.9561
217.442	4207920000			236.712	4505100	219.143	172407	232.718	20370	200.646	1916.77	199.744	450.428	200.73	145.736	199.695	76.2441
				236.091	4666920	218.303	175977	231.704	20584.9	199.691	1936.77	198.722	454.163	199.753	146.523	198.742	76.5481
				235.5	4815230	217.511	179496	230.708	20801.5	198.683	1958.22	197.697	458.349	198.698	147.383	197.724	76.837
				234.877	4989350	216.735	182736	229.712	21043.5	197.709	1978.04	196.697	462.246	197.736	148.175	196.734	77.1521
				234.322	5151290	215.944	186276	228.697	21268.7	196.695	2001.38	195.761	465.794	196.708	149.01	195.687	77.4727
				233.692	5333800	215.116	190187	227.688	21476.3	195.712	2023.39	194.699	469.918	195.708	149.777	194.735	77.7686
				233.076	5524490	214.304	194142	226.718	21718.7	194.674	2048.35	193.735	473.994	194.747	150.614	193.738	78.0829
				232.452	5723190	213.515	198082	225.727	21950.9	193.699	2071.91	192.7	478.494	193.73	151.507	192.72	78.4085
				231.708	5985610	212.725	202130	224.733	22171.1	192.726	2096.61	191.71	482.709	192.73	152.46	191.695	78.7617
				231.088	6197640	211.975	206127	223.712	22407.8	191.693	2122.73	190.691	487.47	191.719	153.209	190.687	79.1441
				230.502	6420490	211.092	210712	222.699	22653.4	190.695	2149.51	189.71	491.8	190.702	154.328	189.743	79.4496
				229.914	6647050	210.303	215215	221.747	22886.9	189.718	2176.23	188.73	496.539	189.7	155.234	188.721	79.8035
				228.904	7057770	209.516	219890	220.714	23131.5	188.703	2204.6	187.742	501.119	188.775	156.066	187.734	80.1577
				228.311	7320670	208.726	224572	219.704	23388.9	187.673	2234.48	186.668	507.182	187.727	157.106	186.697	80.5588
				227.653	7621960	207.92	229527	218.754	23637.8	186.725	2260.85	185.731	511.794	186.714	158.14	185.691	80.9411
				226.865	7977140	207.14	234255	217.674	23915.6	185.661	2293.91	184.711	516.919	185.692	159.179	184.696	81.3276
				226.074	8366990	206.388	239187	216.692	24176.9	184.74	2322.82	183.738	522.513	184.693	160.228	183.708	81.7299
				225.448	8663270	205.543	244747	215.683	24459.7	183.701	2356.24	182.733	527.526	183.733	161.255	182.704	82.1457
				224.707	9088450	204.792	249950	214.688	24743.5	182.731	2388.64	181.693	533.986	182.712	162.418	181.721	82.547
				224.128	9413690	203.958	255774	213.705	25031.7	181.733	2422.43	180.683	540.315	181.679	163.528	180.704	82.9786
				223.489	9800730	203.153	261580	212.694	25281.4	180.74	2456.89	179.729	545.835	180.74	164.555	179.696	83.4374
				222.899	10180000	202.4	267537	211.731	25574.3	179.663	2495.64	178.734	551.744	179.689	165.811	178.725	83.8754
				222.285	10615800	201.602	273579	210.682	25867.8	178.697	2531.12	177.772	557.785	178.732	166.954	177.734	84.2982
				221.735	10951200	200.755	280446	209.704	26178.3	177.696	2568.74	176.737	564.89	177.695	168.256	176.725	84.7928
				221.13	11420900	199.973	286937	208.712	26470.1	176.719	2608.35	175.724	571.638	176.735	169.408	175.726	85.2555
				220.486	11998600	199.123	294300	207.728	26794.6	175.678	2652.19	174.706	578.553	175.706	170.737	174.705	85.7511
				219.898	12489000	198.351	301118	206.721	27126.6	174.704	2693.47	173.748	585.47	174.707	172.06	173.709	86.21
				219.267	12952600	197.578	308586	205.705	27455.2	173.701	2737.91	172.745	592.557	173.709	173.438	172.717	86.7159
				218.519	13288000	196.783	316335	204.733	27812.7	172.712	2783.05	171.726	599.785	172.709	174.855	171.689	87.2822
				217.911	13716100	195.964	324489	203.695	28152.8	171.715	2831.11	170.737	607.088	171.765	176.055	170.74	87.788
				217.282	14237200	195.19	332513	202.702	28505.9	170.709	2879.99	169.728	615.117	170.766	177.493	169.682	88.3506
				216.596	14812000	194.317	341578	201.738	28836.9	169.679	2932.67	168.72	623.134	169.703	179.145	168.737	88.8749
				215.796	15660200	193.586	350042	200.697	29248.9	168.726	2983.1	167.685	632.311	168.74	180.541	167.705	89.4819
				214.961	16725000	192.798	359214	199.709	29645.1	167.677	3041.5	166.726	640.306	167.704	182.211	166.751	90.0211
				214.191	17651500	192.002	368620	198.713	30015.7	166.669	3097.24	165.753	649.216	166.732	183.836	165.731	90.6095
				213.353	18598400	191.207	378703	197.716	30434.6	165.717	3153.77	164.687	659.013	165.686	185.534	164.733	91.2728
				212.517	19537200	190.347	390149	196.76	30832.5	164.711	3216.8	163.677	668.689	164.757	187.123	163.715	91.9177
				211.786	20492900	189.582	400448	195.72	31279.2	163.705	3281.3	162.731	678.154	163.729	189.035	162.689	92.5483
				210.939	21969600	188.783	411486	194.68	31757.4	162.682	3346.35	161.708	688.555	162.69	190.932	161.719	93.1975
				210.165	23114100	187.973	423481	193.718	32184.2	161.666	3417.29	160.711	699.397	161.705	192.818	160.684	93.8986
				209.359	24332100	187.17	435391	192.655	32659.2	160.682	3486.78	159.705	710.031	160.751	194.625	159.73	94.5771
				208.567	25574900	186.399	447998	191.707	33098.3	159.686	3556.78	158.752	721.046	159.755	196.554	158.706	95.3128
				207.737	27015200	185.603	461003	190.673	33633.4	158.693	3634.32	157.752	732.252	158.723	198.755	157.716	96.0162
				206.948	28410900	184.721	476185	189.738	34132.7	157.734	3706.93	156.736	744.37	157.731	200.752	156.717	96.7493
				206.121	30077700	183.988	489478	188.733	34663.3	156.704	3795.08	155.707	756.692	156.696	202.903	155.773	97.4293
				205.35	31667500	183.11	505691	187.752	35184	155.728	3875.11	154.733	768.837	155.701	204.972	154.738	98.2428
				204.592	33359800	182.353	520263	186.703	35820.1	154.723	3962.19	153.722	782.261	154.734	207.065	153.743	99.052
				203.751	35199800	181.56	536375	185.693	36389.1	153.678	4055.01	152.688	795.401	153.734	209.325	152.687	99.9039
				202.961	37163400	180.783	553125	184.741	36950.1	152.732	4143.41	151.688	809.188	152.715	211.643	151.715	100.706
				202.131	39383900	179.953	571884	183.701	37611.3	151.704	4243.3	150.747	822.562	151.701	214.154	150.751	101.523
				201.349	41483000	179.126	590907	182.748	38209.3	150.718	4345.89	149.659	838.128	150.698	216.473	149.729	102.375
				200.558	43830200	178.335	610383	181.745	38852.1	149.703	4454.72	148.752	851.806	149.73	218.935	148.748	103.28
				199.736	46484300	177.585	629335	180.693	39576.9	148.657	4572.27	147.717	867.492	148.706	221.574	147.718	104.187
				198.913	49300400	176.721	652381	179.696	40272.6	147.706	4683.77	146.689	884.54	147.682	224.369	146.722	105.088
				198.133	51964400	175.944	674391	178.681	40985.4	146.678	4809.64	145.709	901.463	146.747	227.044	145.715	105.997
				197.307	55219000	175.191	696457	177.729	41703.1	145.714	4929.96	144.732	918.725	145.75	229.863	144.713	107.058
				196.518	58454700	174.512	717257	176.711	42523.4	144.715	5063.77	143.714	938.808	144.69	232.934	143.747	108.046
				195.732	62007500	173.935	736022	175.663	43365.8	143.695	5206.52	142.7	957.991	143.748	235.724	142.737	109.078
				194.928	65838500	173.31	756291	174.711	44202.1	142.748	5351.29	141.737	977.486	142.723	238.906	141.71	110.146
				194.14	69758700	172.667	777660	173.716	45156.7	141.67	5512.8	140.675	998.847	141.702	242.062	140.684	111.292
				193.353	73952800	172.077	798800	172.692	46125.3	140.711	5665.63	139.686	1020.43	140.75	245.157	139.748	112.35
				192.566	78460400	171.476	821788	171.712	47055.8	139.707	5826.95	138.712	1042.03	139.711	248.561	138.724	113.593
				191.747	83519800	170.865	845569	170.714	48082.1	138.677	6008.1	137.735	1064.58	138.73	252.054	137.713	114.693
				190.888	89256300	170.317	867279	169.686	49156.5	137.694	6188.55	136.706	1089.57	137.706	255.664	136.717	115.92
				190.171	94199900	169.709	892854	168.74	50196.8	136.691	6383.36	135.695	1114.42	136.722	259.19	135.741	117.106
				189.365	100276000	169.086	919484	167.726	51371.9	135.676	6587.55	134.718	1139.35	135.731	263.092	134.696	118.412
				188.557	106993000	168.464	947598	166.727	52591.1	134.699	6791.65	133.715	1166.62	134.717	267.102	133.675	119.702
				187.775	113718000	167.874	975076	165.728	53857.2	133.686	7014.18	132.753	1193.35	133.7	271.162	132.766	120.954
				186.878	122136000	167.088	1013340	164.75	55171.8	132.66	7258.66	131.708	1223.99	132.748	275.117	131.743	122.349
				186.099	129963000	166.525	1044610	163.702	56612.8	131.707	7494.08	130.7	1254.13	131.737	279.418	130.736	123.772
				185.308	138667000	165.884	1080040	162.728	58010.2	130.724	7750.17	129.738	1285.26	130.722	283.882	129.728	125.293
				184.496	148156000	165.274	1115400	161.715	59567.6	129.698	8034.34	128.688	1318.75	129.7	288.776	128.72	126.793
				183.702	158122000	164.698	1150400	160.69	61201.6	128.665	8341.01	127.716	1350.99	128.751	293.282	127.737	128.359
				182.921	169113000	164.113	1187550	159.708	62844.9	127.691	8635.34	126.712	1387.62	127.731	298.343	126.707	129.942
				182.124	180946000	163.525	1226040	158.713	64617.5	126.733	8950.74	125.688	1426.47	126.702	303.616	125.75	131.508
				181.339	193759000	162.901	1269770	157.702	66492.3	125.668	9311.15	124.679	1465.81	125.765	308.747	124.663	133.341
				180.453	208974000	162.258	1316130	156.72	68421.5	124.681	9674.18	123.733	1505.64	124.675	314.671	123.756	134.831
				179.691	223192000	161.455	1378190	155.74	70364.7	123.714	10052.8	122.707	1547.43	123.724	320.186	122.779	136.69
				178.886	239146000	160.66	1442030	154.748	72552.4	122.707	10467.3	121.751	1590.08	122.731	325.773	121.725	138.565
				178.094	255744000	159.902	1508600	153.72	74833.9	121.703	10888	120.736	1639.91	121.703	332.129	120.721	140.4
				177.294	274939000	159.312	1562040	152.725	77245.9	120.679	11346.8	119.734	1687.19	120.73	337.963	119.72	142.339
				176.514	295198000	158.702	1620710	151.7	79756.4	119.758	11773	118.741	1737.3	119.748	344.366	118.74	144.288
				175.662	318974000	158.112	1677590	150.679	82472.5	118.689	12315.2	117.73	1791.04	118.726	351.12	117.711	146.197
				174.93	340626000	157.526	1738860	149.69	85282.6	117.687	12854.6	116.729	1845.56	117.745	358.249	116.694	148.496
				174.108	367641000	156.899	1805760	148.689	88198.7	116.728	13418.7	115.729	1904.2	116.716	365.279	115.721	150.562
				173.289	396281000	156.294	1875170	147.698	91233.6	115.662	14065.6	114.651	1970.28	115.757	372.42	114.713	152.863
				172.535	424829000	155.667	1948280	146.712	94546.9	114.732	14681.6	113.643	2035.05	114.728	380.459	113.676	155.287
				171.675	459400000	155.038	2026520	145.686	98139.9	113.722	15371.6	112.613	2099.51	113.756	387.82	112.738	157.51
				170.862	495949000	154.272	2129750	144.707	101784	112.687	16167.7	111.689	2169.35	112.766	396.464	111.72	160.053
				170.069	534365000	153.701	2207630	143.706	105672	111.671	16976.2	110.613	2249.85	111.716	405.584	110.691	162.748
				169.1	588036000	153.082	2298120	142.688	109995	110.692	17830	109.626	2331.89	110.71	414.112	109.699	165.307
				168.23	640759000	152.466	2391890	141.718	114111	109.659	18782.6	108.642	2415.3	109.734	423.279	108.727	168.11
				167.257	703281000	151.915	2483840	140.712	118939	108.655	19800.3	107.663	2503.99	108.716	432.773	107.732	170.797
				166.31	773725000	151.288	2585160	139.685	123961	107.603	20942.5	106.69	2595.3	107.736	442.889	106.753	173.653
				165.515	841120000	150.716	2683700	138.715	129226	106.633	22044	105.646	2701.4	106.762	453.196	105.743	176.737
				164.685	915976000	150.089	2799790	137.752	134550	105.61	23299.7	104.665	2810.6	105.69	464.994	104.734	179.831
				163.649	1018700000	149.481	2915770	136.676	141066	104.646	24609.6	103.638	2921.91	104.708	476.177	103.749	182.99
				162.623	1131130000	148.875	3034180	135.674	147485	103.611	26119.2	102.621	3044.27	103.706	488.215	102.733	186.495
				161.668	1252740000	148.269	3162620	134.655	154540	102.649	27658.8	101.651	3166.25	102.697	500.738	101.732	189.955
				160.699	1388320000	147.52	3324060	133.716	161544	101.698	29288.9	100.634	3298.74	101.693	513.55	100.729	193.71
				159.821	1526110000	146.928	3464180	132.732	169344	100.649	31173.6	99.6703	3435.05	100.756	526.323	99.6819	197.492
				158.838	1696230000	146.302	3608250	131.669	178102	99.5542	33410.3	98.6417	3594.08	99.6871	542.117	98.6816	201.413
				157.818	1896530000	145.696	3759960	130.688	187080	98.6498	35433.5	97.6762	3751.06	98.6874	556.428	97.6457	205.572
				156.84	2109540000	145.05		129.688	196769	97.6296	37860	96.6688	3919.92	97.7101	571.769	96.7151	209.585
				155.84	2367770000	144.321		128.715	206868	96.6258	40516.2	95.6239	4114.73	96.7412	587.474	95.6992	214.128
				154.836	2637140000	143.707		127.734	217969	95.6093	43356.5	94.6809	4303.68	95.7174	604.87	94.6956	218.572
				153.874	2951950000	143.067		126.7	230378	94.6219	46469.4	93.6571	4528.16	94.752	623.237	93.7221	223.114
				153.006	3247170000	142.261		125.69	243631	93.5693	50093.8	92.609	4750.71	93.7096	642.668	92.6507	228.42
				151.636	3793500000	141.465		124.722	257465	92.6763	53521.3	91.7168	4968.37	92.7159	661.7	91.6415	233.493
				150.64	4243330000	140.899		123.678	273618	91.6046	57928.2	90.6159	5244.31	91.6907	683.154	90.6612	238.803
						140.268		122.723	289761	90.5828	62533.4	89.6855	5498.27	90.7158	704.276	89.6521	244.424
						139.492		121.714	308340	89.6345	67350.4	88.6146	5820.16	89.7404	727.436	88.6513	250.224
						138.87		120.719	328193	88.6725	72706.3	87.665	6130.93	88.7078	752.62	87.7202	255.774
						138.102		119.724	349463	87.5945	79360.9	86.6419	6484.06	87.6916	778.314	86.7153	262.168
						137.471		118.688	374576	86.6546	85895.4	85.6447	6855.43	86.7296	804.916	85.704	268.931
						136.887		117.721	399462	85.6626	93535	84.7198	7230.66	85.6762	835.005	84.7626	275.245
						136.315		116.692	428622	84.6495	102227	83.6677	7689.58	84.7006	865.001	83.7207	282.95
						135.708		115.737	458246	83.7173	111053	82.6134	8186.9	83.7162	896.688	82.7214	290.686
						135.084		114.701	493558	82.6395	122658	81.7404	8668.75	82.722	930.168	81.6462	299.359
						134.489		113.692	531434	81.6791	134377	80.6727	9234.57	81.7341	966.343	80.712	307.122
						133.912		112.716	572425	80.7057	147313	79.6874	9819.52	80.633	1008.91	79.7187	315.495
						133.281		111.672	619437	79.6781	162623	78.7384	10394.6	79.7134	1048.13	78.7462	324.715
						132.668		110.694	669289	78.6853	180390	77.6668	11179.1	78.6715	1094	77.6594	334.268
						131.854		109.692	725864	77.7287	198815	76.7056	11895.9	77.6959	1141.82	76.8174	342.003
						131.069		108.734	785104	76.7219	221414	75.6893	12722.6	76.67	1193.24	75.7466	351.459
						130.273		107.689	857524	75.7434	246518	74.6916	13605.8	75.7085	1244.68	74.7388	361.298
						129.469		106.739	930960	74.6955	277367	73.6944	14597	74.7189	1297.99	73.7689	371.441
						128.73		105.726	1016810	73.7168	310302	72.6951	15669.2	73.7255	1353.93	72.7332	382.529
						128.107		104.704	1116040	72.7163	349894	71.6495	16930.4	72.7163	1413.81	71.6994	394.642
						127.498		103.708	1223230	71.7035	395792	70.6828	18228.2	71.7002	1479.75	70.7212	406.685
						126.893		102.745	1339610	70.7292	446528	69.5593	19925.4	70.7305	1548.48	69.7112	419.947
						126.271		101.725	1478900	69.6621	512716	68.5199	21678.7	69.6691	1629.59	68.6937	434.442
						125.676		100.714	1635410	68.5786	533046	67.5033	23616	68.7125	1710.02	67.7658	448.67
						125.133		99.6942	1815030	67.7515	580765	66.515	25733.1	67.6814	1802.54	66.6429	417.296
						124.507		98.6621	2016660	66.6893	630203	65.5289	26954	66.6887	1897.78	65.7254	430.24
						123.883		97.6893	2238510	65.7227	685726	64.6275	27014	65.5883	1793.34	64.7307	442.004
						123.295		96.7125	2479730	64.6676	756850	63.5102	28848	64.787	1858.41	63.7379	455.229
						122.701		95.6542	2784020	63.7072	832262	62.4899	30736.1	63.6671	1937.56	62.6895	470.12
						122.099		94.6879	3110760	62.7004	925743	61.5496	32737.1	62.5562	2028.97	61.7116	485.556
						121.532		93.6651	3451070	61.681	1034590	60.5276	35226.4	61.5603	2118.27	60.6769	503.211
						120.931		92.7009	3860670	60.6988	1163130	59.5545	37894.3	60.4617	2230.84	59.693	521.236
						120.338		91.7095	4312030	59.7135	1306470	58.564	40845.6	59.5216	2337.14	58.694	541.01
						119.716		90.6729	4840570	58.6816	1502560	57.4799	44713.3	58.5488	2457.17	57.7053	562.443
						119.11				57.7118	1716930	56.5513	48500.7	57.4991	2603.31	56.6664	587.005
						118.509				56.6857	1991630	55.4893	53708.2	56.4767	2762.5	55.719	611.518
						117.903				55.6831	2311820	54.5222	59172.9	55.4515	2937.42	54.7098	639.342
						117.292				54.659	2711620	53.5892	65132.6	54.463	3131.78	53.7065	669.654
						116.311				53.7223	3104160	52.5016	73116.4	53.5363	3327.85	52.6887	703.887
						115.708				52.6972	3621890	51.5575	81959.9	52.5117	3571.5	51.7242	739.221
						115.101				51.6705	4167670	50.501	92918.2	51.4787	3849.69	50.7232	780.172
						114.478				50.7129	4671020	49.5772	104336	50.545	4141.49	49.6537	826.461
						113.941				49.6976	5203810	48.5869	119053	49.5037	4504.93	48.7024	873.371
						113.3						47.6293	136199	48.5442	4873.58	47.6504	930.705
						112.718						46.6292	157608	47.5123	5335.78	46.6583	989.969
						112.092						45.653	183139	46.5973	5801.53	45.6765	1059.35
						111.51						44.6801	214525	45.5563	6396.42	44.6718	1135.38
						110.902						43.6183	256815	44.5841	7053.69	43.6444	1224.88
						110.261						42.6482	306614	43.5466	7810.61	42.6585	1320.55
						109.474						41.7225	367204	42.5824	8644.48	41.6804	1432.02
						108.887						40.6794	455989	41.5994	9640.29	40.7195	1550.76
						108.281						39.6581	561998	40.5975	10853.8	39.6942	1696.92
						107.716						38.6401	712503	39.6176	12235.8	38.6417	1866.22
						107.075						37.7192	882404	38.624	13882.8	37.4841	2088.75
						106.29						36.6634	1155250	37.6315	15905.3	36.4474	2316.37
						105.707						35.7017	1483350	36.6276	18333.4	35.4303	2580.9
						105.101						34.679	1948060	35.467	21851.6	34.4808	2872.95
						104.502						33.7212	2537900	34.5004	25431.2	33.4905	3205.13
						103.876						32.6686	3330530	33.4334	30355	32.4167	3641.01
						103.266						31.6492	4146900	31.4503	43356.1	30.455	4664.04
						102.5						30.6855	4830670	30.5177	51808.1	29.4502	5334.63
						101.887								29.4466	64263.6	28.435	6165.39
						101.264								28.4226	79927.8	27.4607	7077.65
						100.733								26.4585	124167	26.5424	8153.17
						100.11								25.5197	155045	25.5363	9541.17
						99.5066								24.5859	194732	24.534	11246.4
						98.9229								23.5911	252139	23.5661	13273.3
						98.255								22.6241	326352	22.5505	15863.5
						97.4428								21.6539	425659	21.553	19041.8
						96.6434								20.6809	566390	20.4583	23835.1
						95.88								19.6886	759496	19.466	29117.9
						95.339								18.6533	1055150	18.4792	36213.8
						94.6908								17.6765	1453520	17.4854	45577.7
						94.1071								16.6911	2037460	16.4922	58110.8
						93.4835								15.6354	2882030	15.435	76620.9
						92.6589								14.6253	3900430	14.4499	101502
						91.8463								13.64	4744390	13.4178	136935
						91.144										11.55	261687
						90.4569										10.593	378565
						89.7387										9.90725	527905
						89.114										9.984	512974
						88.4765										9.74375	565956
						87.7243										9.547	618806
						87.0618										9.34315	679260
						86.2614										9.1395	747334
						85.4971										8.9434	820341
						84.9099										8.7432	906063
						84.2655										8.5408	1001470
						83.519										8.34115	1111250
						82.9246										8.14155	1234340
						82.2947										7.94375	1373640
						81.6643										7.74455	1531160
						80.891										7.54785	1710470
						80.2786										7.33975	1924200
						79.5342										7.14435	2148290
						78.9002										6.94325	2405390
						78.2486										6.7489	2671420
						77.7252										6.54365	2960380
						77.1193										6.342	3261240
						76.522										6.13625	3546940
						75.8867										5.93235	3784680
						75.3305										5.74335	3949840
						74.6665										5.54295	4059660
						73.9375										5.341	4067400
						73.3108
						72.7242
						72.0253
						71.3195
						70.6522
						69.9103
						69.3429
						68.6776
						68.0867
						67.5434
						66.909
						66.3175
						65.6614
						65.061
						64.5227
						63.8835
						63.0869
						62.3133
						61.7213
						61.0638
						60.4645
						59.7151
						59.1623
						58.4434
						57.7118
						57.0599
						56.3078
						55.6961
						55.0602
						54.2493
						53.7045
						53.089
						52.3136
						51.7117
						51.0679
						50.2969
						49.6811
						49.0796
						48.5361
						47.8657
						47.0577
						46.2607
						45.6935
						45.1194
						44.4653
						43.8904
						43.3082
						42.7261
						42.1301
						41.5036
						40.8867
						40.2898
						39.6818
						39.1008
						38.486
						37.9395
						37.3141
						36.67
						36.0854
						35.2834
						34.6676
						34.0387
						33.2831
						32.7077
						32.0879
						31.3028
						30.6848
						30.0628
						29.2773
						28.6771
						28.0941
						27.3288
						26.702
						26.0838
						25.4901
						24.8918
						24.2869
						23.6734
						23.049
						22.2961
						21.6952
						21.0845
						20.4665
						19.8942
						19.0763
						18.3038
						17.7457
						17.0921
						16.5464
						15.9153
						15.2854
						14.6928
						14.1555
						13.4603
						12.8626
						12.0287
						11.3439
						10.6863
						9.9579
						9.9318
						9.9837
						9.7731
						9.5153
						9.2708
						9.0926
						8.8986
						8.6714
						8.4445
						8.2455
						8.0393
						7.8413
						7.6138
						7.3862
						7.1877
						6.9815
						6.7904
						6.5833
						6.4006
						6.1762
						5.9394
						5.7394
						5.5376
						5.3451
						5.1347
						4.9382
						4.7207
						4.5439
						4.3464
						4.1382
						3.9409
						3.7336
						3.5487
						3.3285
						3.1012
						2.9031
						2.7354
						2.5304
						2.2521
						1.9862
						2.0401
						1.8209
						1.7997

## Sheet: Fig 1d
P(GPa)	RH (cm3/C)	n (cm-3)
0.3	77.75	8.03859e+16
0.5	69.62	8.97731e+16
0.9	-24.39	2.56253e+17
1.1	-21.39	2.92193e+17
1.26	-5	1.25e+18
1.54	-1.33	4.69925e+18
1.8	-0.138	4.52899e+19
2	-0.03746	1.66834e+20
2.5	-0.015	4.11127e+20
2.8	-0.00486	1.28523e+21
3.8	-0.00237	2.63713e+21

## Sheet: Fig2a
0.1GPa		0.2GPa		0.4GPa		0.6GPa		1.0GPa		1.3GPa		1.8GPa		2.3GPa		2.8GPa		3.3GPa		4GPa		5.3GPa
2theta	intensity	2theta	intensity	2theta	intensity	2theta	intensity	2theta	intensity	2theta	intensity	2theta	intensity	2theta	intensity	2theta	intensity	2theta	intensity	2theta	intensity	2theta	intensity
2.81527	214.206	2.59401	264.81	2.6082	265.433	2.5331	299.708	2.74315	334.562	2.81972	331.955	2.78601	324.653	2.85389	309.453	2.99767	317.567	2.85791	336.714	2.56908	282.132	2.7807	337.558
2.85114	216.945	2.62979	265.007	2.64418	263.208	2.56903	298.191	2.77901	334.855	2.85564	329.333	2.82196	326.34	2.88979	305.913	3.03357	322.804	2.89386	335.046	2.60501	284.982	2.81658	335.212
2.887	215.462	2.66557	267.293	2.68015	268.589	2.60496	303.277	2.81487	336.16	2.89156	332.458	2.85791	331.341	2.92568	307.131	3.06947	320.182	2.92981	337.717	2.64094	286.128	2.85246	331.382
2.92286	213.649	2.70135	269.346	2.71613	265.945	2.64089	301.198	2.85072	339.505	2.92748	337.402	2.89386	332.143	2.96158	307.768	3.10537	317.123	2.96576	337.924	2.67687	287.465	2.88834	334.608
2.95873	216.3	2.73713	270.837	2.7521	267.567	2.67682	301.012	2.88658	337.78	2.9634	338.28	2.92981	329.737	2.99748	310.491	3.14127	316.599	3.00171	341.797	2.7128	288.377	2.92422	333.11
2.99459	216.234	2.77291	269.211	2.78808	271.5	2.71275	304.362	2.92244	337.992	2.99932	338.299	2.96576	330.263	3.03338	310.002	3.17717	320.278	3.03765	338.465	2.74873	287.838	2.9601	333.697
3.03045	216.54	2.80869	269.445	2.82405	269.535	2.74868	302.441	2.9583	338.974	3.03524	338.789	3.00171	331.013	3.06928	313.716	3.21307	320.028	3.0736	339.134	2.78466	290.389	2.99598	332.533
3.06632	217.05	2.84447	270.556	2.86003	267.508	2.78461	303.017	2.99416	339.877	3.07116	339.87	3.03765	332.506	3.10517	311.192	3.24897	320.246	3.10955	336.832	2.82059	290.035	3.03186	335.676
3.10218	216.97	2.88025	271.154	2.896	271.989	2.82054	303.74	3.03001	338.434	3.10708	336.832	3.0736	330.886	3.14107	310.612	3.28487	318.561	3.1455	337.516	2.85653	289.649	3.06774	334.94
3.13804	218.005	2.91603	271.597	2.93198	269.919	2.85647	305.683	3.06587	342.113	3.143	338.559	3.10955	332.895	3.17697	308.505	3.32077	319.074	3.18145	339.816	2.89246	292.028	3.10362	337.12
3.17391	217.762	2.95181	272.729	2.96796	271.852	2.8924	305.796	3.10173	339.954	3.17892	336.47	3.1455	332.962	3.21287	308.246	3.35667	316.741	3.2174	339.631	2.92839	289.953	3.1395	335.282
3.20977	215.558	2.98759	271.8	3.00393	272.227	2.92833	305.705	3.13759	338.961	3.21484	336.015	3.18145	331.84	3.24877	304.908	3.39257	315.353	3.25335	338.905	2.96432	292.936	3.17538	334.656
3.24563	215.565	3.02337	272.99	3.03991	271.871	2.96426	303.767	3.17345	342.513	3.25076	336.408	3.2174	331.532	3.28466	308.741	3.42847	316.124	3.28929	337.373	3.00025	294.027	3.21126	335.053
3.2815	216.371	3.05914	273.074	3.07588	275.584	3.00019	307.428	3.20931	342.185	3.28668	332.818	3.25335	330.035	3.32056	310.854	3.46437	314.363	3.32524	336.18	3.03618	292.354	3.24714	334.111
3.31736	218.598	3.09492	274.498	3.11186	270.339	3.03612	304.53	3.24516	337.773	3.3226	334.254	3.28929	331.895	3.35646	306.427	3.50027	315.397	3.36119	337.906	3.07211	292.827	3.28303	335.692
3.35322	217.575	3.1307	271.423	3.14783	270.866	3.07205	306.553	3.28102	337.34	3.35852	334.456	3.32524	330.155	3.39236	301.318	3.53617	316.272	3.39714	338.388	3.10804	292.966	3.3189	333.78
3.38909	217.363	3.16648	271.916	3.18381	275.99	3.10798	307.628	3.31688	338.793	3.39444	332.993	3.36119	330.315	3.42826	306.39	3.57207	314.981	3.43309	337.686	3.14397	294.218	3.35479	335.468
3.42495	217.598	3.20226	273.359	3.21978	273.208	3.14391	304.285	3.35274	340.48	3.43036	333.339	3.39714	331.712	3.46415	308.418	3.60797	315.628	3.46904	337.948	3.17991	293.522	3.39066	335.215
3.46081	216.681	3.23804	271.496	3.25576	272.622	3.17985	308.712	3.3886	339.597	3.46628	337.896	3.43309	327.147	3.50005	307.111	3.64387	313.555	3.50499	338.657	3.21584	290.398	3.42655	332.876
3.49668	217.766	3.27382	273.249	3.29173	271.361	3.21578	305.133	3.42445	336.909	3.5022	334.063	3.46904	330.422	3.53595	306.342	3.67977	314.644	3.54094	340.82	3.25177	288.624	3.46243	334.786
3.53254	218.588	3.3096	272.476	3.32771	272.82	3.25171	305.335	3.46031	334.71	3.53812	334.575	3.50499	328.718	3.57185	305.304	3.71567	315.45	3.57688	338.497	3.2877	290.829	3.49831	334.086
3.5684	217.037	3.34538	272.599	3.36368	271.938	3.28764	304.767	3.49617	337.688	3.57404	335.676	3.54094	327.708	3.60775	307.698	3.75157	319.464	3.61283	337.205	3.32363	290.384	3.53418	333.767
3.60427	217.057	3.38116	270.753	3.39966	268.446	3.32357	307.375	3.53203	338.339	3.60996	337.41	3.57688	327.533	3.64364	308.022	3.78747	324.251	3.64878	338.196	3.35956	291.743	3.57007	332.673
3.64013	220.33	3.41694	269.958	3.43563	269.565	3.3595	305.113	3.56789	338.103	3.64588	336.662	3.61283	330.24	3.67954	309.1	3.82337	332.284	3.68473	338.274	3.39549	287.511	3.60595	332.105
3.67599	231.338	3.45272	269.489	3.47161	270.326	3.39543	303.227	3.60375	341.229	3.6818	337.968	3.64878	329.854	3.71544	307.448	3.85927	343.335	3.72068	338.135	3.43142	287.024	3.64183	333.988
3.71186	256.772	3.4885	271.305	3.50758	271.615	3.43136	302.994	3.6396	344.807	3.71772	347.095	3.68473	332.73	3.75134	314.164	3.89517	338.499	3.75663	339.177	3.46735	287.558	3.67771	332.821
3.74772	247.033	3.52428	272.381	3.54356	271.507	3.46729	306.782	3.67546	344.269	3.75364	364.534	3.72068	337.506	3.78724	322.927	3.93107	324.469	3.79258	340.476	3.50329	289.314	3.71359	332.694
3.78358	225.361	3.56006	272.023	3.57953	271.714	3.50322	305.939	3.71132	352.284	3.78956	378.215	3.75663	343.098	3.82313	334.71	3.96697	318.596	3.82852	345.525	3.53922	291.561	3.74947	332.928
3.81945	217.037	3.59584	274.232	3.61551	275.869	3.53915	306.136	3.74718	377.952	3.82548	360.717	3.79258	365.017	3.85903	331.782	4.00287	314.961	3.86447	359.15	3.57515	289.743	3.78535	332.311
3.85531	217.197	3.63162	277.343	3.65148	279.419	3.57508	307.44	3.78304	392.307	3.8614	342.999	3.82852	365.963	3.89493	317.397	4.03878	312.426	3.90042	368.109	3.61108	289.666	3.82123	331.825
3.89117	213.818	3.6674	285.201	3.68746	293.664	3.61101	307.303	3.81889	377.866	3.89732	335.095	3.86447	351.794	3.93083	307.119	4.07468	310.906	3.93637	364.356	3.64701	289.534	3.85711	333.954
3.92704	212.364	3.70318	317.759	3.72343	317.298	3.64694	312.263	3.85475	351.782	3.93324	331.433	3.90042	333.813	3.96673	303.103	4.11058	310.575	3.97232	346.701	3.68294	287.957	3.89299	336.522
3.9629	212.063	3.73895	342.586	3.75941	306.287	3.68287	323.516	3.89061	340.422	3.96916	326.956	3.93637	329.577	4.00262	299.3	4.14648	312.039	4.00827	336.029	3.71887	290.051	3.92887	341.619
3.99876	211.689	3.77473	293.158	3.79539	283.127	3.7188	352.624	3.92647	337.002	4.00508	326.777	3.97232	325.796	4.03852	299.827	4.18238	309.101	4.04422	332.94	3.7548	288.434	3.96475	348.473
4.03463	212.386	3.81051	275.219	3.83136	274.5	3.75473	359.883	3.96233	332.449	4.041	327.943	4.00827	325.128	4.07442	297.592	4.21828	308.959	4.08016	330.641	3.79073	290.187	4.00063	352.889
4.07049	210.244	3.84629	269.683	3.86734	268.799	3.79066	332.445	3.99818	330.029	4.07692	325.713	4.04422	324.626	4.11032	297.466	4.25418	307.215	4.11611	328.769	3.82667	289.6	4.03651	344.832
4.10635	211.116	3.88207	266.745	3.90331	266.838	3.82659	314.432	4.03404	331.677	4.11284	326.338	4.08016	321.204	4.14622	298.065	4.29008	306.441	4.15206	329.366	3.8626	298.822	4.07239	333.4
4.14222	210.769	3.91785	266.012	3.93929	266.742	3.86252	304.608	4.0699	330.722	4.14876	325.967	4.11611	324.029	4.18211	295.664	4.32598	306.823	4.18801	327.577	3.89853	308.021	4.10827	329.185
4.17808	209.915	3.95363	266.103	3.97526	266.066	3.89845	301.697	4.10576	330.583	4.18468	325.067	4.15206	323.335	4.21801	295.222	4.36188	303.836	4.22396	326.723	3.93446	311.983	4.14415	328.729
4.21394	209.746	3.98941	263.659	4.01124	265.398	3.93438	301.931	4.14162	330.22	4.2206	324.241	4.18801	319.266	4.25391	296.431	4.39778	302.468	4.25991	327.096	3.97039	301.86	4.18003	323.544
4.24981	208.578	4.02519	264.049	4.04721	264.168	3.97031	300.552	4.17748	327.936	4.25652	321.882	4.22396	319.594	4.28981	295.767	4.43368	305.162	4.29586	324.867	4.00632	292.554	4.21591	322.488
4.28567	209.375	4.06097	263.941	4.08319	263.855	4.00625	299.237	4.21333	328.281	4.29244	322.485	4.25991	318.369	4.32571	295.188	4.46958	305.017	4.3318	325.384	4.04225	287.273	4.25179	323.346
4.32153	207.234	4.09675	262.162	4.11916	262.615	4.04218	298.747	4.24919	328.611	4.32836	319.963	4.29586	317.503	4.3616	294.585	4.50548	303.587	4.36775	325.578	4.07818	286.718	4.28767	320.558
4.3574	206.243	4.13253	262.399	4.15514	263.649	4.07811	297.631	4.28505	327.721	4.36428	319.781	4.3318	316.924	4.3975	290.513	4.54138	301.638	4.4037	324	4.11412	283.866	4.32355	319.372
4.39326	205.355	4.16831	261.846	4.19111	262.796	4.11404	295.328	4.32091	325.68	4.4002	317.12	4.36775	317.466	4.4334	290.856	4.57728	302.708	4.43965	322.11	4.15005	285.054	4.35943	320.35
4.42912	208.359	4.20409	261.255	4.22709	259.224	4.14997	296.101	4.35677	324.107	4.43612	316.173	4.4037	317.395	4.4693	289.777	4.61318	301.204	4.4756	321.889	4.18598	282.579	4.39531	317.98
4.46499	208.666	4.23987	260.023	4.26306	259.284	4.1859	294.838	4.39262	321.085	4.47204	315.354	4.43965	314.369	4.5052	289.616	4.64908	300.435	4.51155	319.331	4.22191	280.621	4.43119	316.687
4.50085	206.194	4.27565	260.35	4.29904	258.343	4.22183	292.745	4.42848	325.453	4.50796	315.633	4.4756	316.294	4.54109	289.02	4.68498	298.961	4.54749	321.882	4.25784	281.35	4.46707	316.918
4.53671	204.985	4.31143	258.708	4.33501	258.733	4.25776	294.622	4.46434	322.839	4.54388	314.659	4.51155	312.82	4.57699	287.95	4.72088	297.036	4.58344	321.13	4.29377	281.431	4.50295	315.733
4.57258	204.682	4.34721	259.69	4.37099	257.882	4.29369	291.509	4.5002	321.788	4.5798	313.904	4.54749	315.674	4.61289	287.574	4.75678	296.966	4.61939	319.744	4.3297	279.756	4.53883	317.347
4.60844	204.824	4.38298	256.654	4.40696	257.789	4.32962	290.957	4.53606	320.212	4.61572	314.572	4.58344	314.962	4.64879	286.707	4.79268	296.602	4.65534	318.953	4.36563	278.765	4.57471	315.216
4.6443	204.427	4.41876	256.397	4.44294	256.613	4.36555	290.276	4.57192	320.9	4.65164	312.635	4.61939	311.893	4.68469	286.274	4.82858	297.485	4.69129	317.929	4.40156	277.959	4.61059	314.372
4.68017	203.703	4.45454	256.414	4.47891	254.527	4.40148	290.145	4.60777	319.562	4.68756	311.905	4.65534	313.022	4.72058	287.6	4.86448	297.26	4.72724	315.286	4.4375	277.466	4.64647	313.709
4.71603	203.395	4.49032	257.483	4.51489	255.425	4.43741	287.324	4.64363	320.017	4.72348	312.112	4.69129	312.619	4.75648	285.297	4.90038	297.062	4.76319	315.912	4.47343	277.653	4.68235	312.057
4.75189	201.965	4.5261	254.225	4.55086	256.295	4.47334	289.96	4.67949	317.056	4.7594	311.266	4.72724	309.701	4.79238	285.779	4.93628	295.13	4.79914	314.831	4.50936	276.538	4.71823	313.297
4.78776	202.406	4.56188	254.826	4.58684	254.591	4.50927	288.403	4.71535	316.62	4.79532	309.649	4.76319	310.04	4.82828	284.655	4.97218	294.818	4.83508	313.502	4.54529	276.538	4.75411	313.237
4.82362	201.692	4.59766	253.901	4.62282	254.843	4.5452	288.295	4.75121	316.109	4.83124	309.37	4.79914	307.998	4.86418	283.964	5.00808	295.641	4.87103	314.262	4.58122	277.123	4.78999	310.138
4.85948	201.02	4.63344	253.745	4.65879	253.722	4.58113	287.593	4.78706	316.821	4.86716	310.495	4.83508	307.028	4.90007	283.754	5.04398	294.37	4.90698	314.159	4.61715	275.92	4.82587	309.882
4.89535	201.588	4.66922	252.469	4.69477	254.968	4.61706	286.235	4.82292	314.256	4.90308	309.569	4.87103	308.401	4.93597	282.262	5.07988	290.903	4.94293	312.745	4.65308	274.035	4.86175	309.45
4.93121	200.55	4.705	253.864	4.73074	251.138	4.65299	285.318	4.85878	315.231	4.939	308.295	4.90698	306.792	4.97187	282.064	5.11578	291.99	4.97888	311.424	4.68901	273.454	4.89763	308.888
4.96707	200.662	4.74078	252.346	4.76672	251.918	4.68892	284.926	4.89464	317.68	4.97492	308.679	4.94293	306.464	5.00777	282.538	5.15168	289.58	5.01483	311.483	4.72494	274.416	4.93351	308.771
5.00294	201.357	4.77656	253.141	4.80269	250.529	4.72485	285.796	4.9305	314.36	5.01084	308.754	4.97888	307.119	5.04367	280.184	5.18758	289.97	5.05078	309.943	4.76088	273.981	4.96939	306.464
5.0388	199.791	4.81234	251.37	4.83867	250.39	4.76079	285.573	4.96636	314.218	5.04676	307.474	5.01483	305.057	5.07956	278.16	5.22348	288.701	5.08672	308.368	4.79681	272.083	5.00527	306.787
5.07466	199.835	4.84812	251.54	4.87464	249.696	4.79672	284.688	5.00221	315.266	5.08268	304.174	5.05078	303.518	5.11546	279.484	5.25938	288.045	5.12267	308.546	4.83274	271.231	5.04115	305.501
5.11053	198.842	4.8839	250.365	4.91062	249.663	4.83265	283.646	5.03807	313.368	5.1186	302.173	5.08672	303.499	5.15136	277.863	5.29528	286.004	5.15862	306.54	4.86867	272.257	5.07703	305.492
5.14639	197.213	4.91968	250.422	4.94659	248.352	4.86858	281.46	5.07393	311.474	5.15452	302.185	5.12267	301.168	5.18726	279.169	5.33118	284.848	5.19457	305.747	4.9046	271.748	5.11291	303.024
5.18225	196.865	4.95546	249.942	4.98257	248.913	4.90451	282.117	5.10979	309.361	5.19044	303.389	5.15862	301.317	5.22316	279.295	5.36708	284.853	5.23052	307.57	4.94053	267.281	5.14879	302.762
5.21812	195.768	4.99124	248.569	5.01854	248.125	4.94044	280.692	5.14565	309.339	5.22636	302.484	5.19457	301.523	5.25905	275.723	5.40298	284.786	5.26647	305.746	4.97646	270.088	5.18467	300.696
5.25398	196.122	5.02702	249.524	5.05452	248.671	4.97637	282.496	5.1815	308.501	5.26228	301.668	5.23052	298.46	5.29495	276.744	5.43888	286.198	5.30242	305.44	5.01239	267.759	5.22055	300.711
5.28984	195.98	5.06279	249.19	5.09049	247.053	5.0123	279.614	5.21736	307.267	5.2982	302.12	5.26647	298.455	5.33085	276.282	5.47478	285.047	5.33836	304.156	5.04832	268.08	5.25643	301.41
5.32571	195.033	5.09857	246.828	5.12647	245.789	5.04823	279.782	5.25322	308.058	5.33412	303.089	5.30242	297.259	5.36675	275.023	5.51068	285.101	5.37431	305.618	5.08426	265.86	5.29231	303.262
5.36157	194.454	5.13435	245.351	5.16244	244.964	5.08416	279.183	5.28908	305.909	5.37004	301.319	5.33836	298.164	5.40265	274.175	5.54658	284.917	5.41026	302.809	5.12019	267.712	5.32819	297.761
5.39743	194.584	5.17013	246.465	5.19842	245.459	5.12009	279.018	5.32494	305.765	5.40596	299.954	5.37431	298.409	5.43854	274.788	5.58248	285.219	5.44621	300.749	5.15612	265.121	5.36407	297.171
5.4333	196.081	5.20591	246.479	5.23439	244.329	5.15602	275.981	5.36079	306.57	5.44188	300.026	5.41026	297.003	5.47444	274.725	5.61839	283.285	5.48216	302.382	5.19205	265.4	5.39995	299.278
5.46916	196.728	5.24169	244.101	5.27037	242.71	5.19195	275.368	5.39665	304.882	5.4778	301.325	5.44621	297.064	5.51034	274.414	5.65429	282.945	5.51811	302.779	5.22798	264.832	5.43583	300.665
5.50502	198.068	5.27747	243.306	5.30634	245.162	5.22788	274.898	5.43251	308.463	5.51372	300.002	5.48216	296.179	5.54624	276.61	5.69019	282.264	5.55406	300.383	5.26391	262.604	5.47171	297.627
5.54089	197.999	5.31325	243.216	5.34232	243.634	5.26381	274.531	5.46837	304.99	5.54964	302.612	5.51811	293.749	5.58213	275.337	5.72609	283.977	5.59	302.049	5.29984	262.609	5.50759	297.227
5.57675	206.498	5.34903	243.203	5.37829	243.263	5.29974	274.327	5.50423	306.282	5.58556	303.156	5.55406	295.345	5.61803	273.956	5.76199	289.022	5.62595	300.108	5.33577	262.665	5.54347	296.374
5.61261	226.872	5.38481	242.01	5.41427	243.076	5.33567	274.566	5.54009	305.513	5.62148	305.438	5.59	295.427	5.65393	273.466	5.79789	305.64	5.6619	299.116	5.37171	262.583	5.57935	296.569
5.64848	243.278	5.42059	245.121	5.45024	243.105	5.3716	276.685	5.57594	304.532	5.6574	317.13	5.62595	296.164	5.68983	276.095	5.83379	326.796	5.69785	299.808	5.40764	261.14	5.61523	296.674
5.68434	222.167	5.45637	242.78	5.48622	245.884	5.40753	275.016	5.6118	309.397	5.69332	346.523	5.6619	300.081	5.72573	286.668	5.86969	334.959	5.7338	300.339	5.44357	261.269	5.65111	295.306
5.7202	202.996	5.49215	245.204	5.5222	246.864	5.44346	275.524	5.64766	323.945	5.72924	372.076	5.69785	310.214	5.76162	307.489	5.90559	331.916	5.76975	303.837	5.4795	260.34	5.68699	294.228
5.75607	196.093	5.52793	243.526	5.55817	248.5	5.47939	274.405	5.68352	346.55	5.76516	381.369	5.7338	331.731	5.79752	330.228	5.94149	320.925	5.8057	312.414	5.51543	258.734	5.72287	293.822
5.79193	193.16	5.56371	251.142	5.59415	263.434	5.51532	277.251	5.71938	366.567	5.80108	366.987	5.76975	354.414	5.83342	331.34	5.97739	309.437	5.84164	337.292	5.55136	260.145	5.75875	293.539
5.82779	189.91	5.59949	266.31	5.63012	294.143	5.55126	280.754	5.75523	375.046	5.837	340.118	5.8057	356.282	5.86932	319.381	6.01329	297.825	5.87759	365.58	5.58729	258.795	5.79463	294.778
5.86366	189.079	5.63527	290.382	5.6661	323.797	5.58718	288.53	5.79109	373.791	5.87292	318.916	5.84164	354.231	5.90522	302.655	6.04919	288.747	5.91354	381.65	5.62322	256.073	5.83051	293.836
5.89952	190.745	5.67105	280.059	5.70207	312.201	5.62312	313.222	5.82695	351.545	5.90884	306.917	5.87759	335.116	5.94111	289.09	6.08509	285.412	5.94949	378.041	5.65915	258.555	5.86639	294.656
5.93538	192.224	5.70683	255.39	5.73805	291.331	5.65905	346.078	5.86281	327.988	5.94476	301.326	5.91354	316.427	5.97701	279.776	6.12099	280.95	5.98544	362.006	5.69509	260.174	5.90227	297.866
5.97125	190.378	5.7426	244.879	5.77402	266.81	5.69498	352.58	5.89867	315.433	5.98068	298.482	5.94949	303.941	6.01291	274.798	6.15689	280.147	6.02139	333.99	5.73102	256.762	5.93815	306.1
6.00711	188.117	5.77838	241.174	5.81	251.913	5.73091	339.518	5.93453	305.356	6.0166	293.928	5.98544	296.243	6.04881	271.758	6.19279	279.288	6.05733	318.936	5.76695	257.061	5.97403	324.58
6.04297	189.32	5.81416	240.392	5.84597	243.845	5.76684	311.384	5.97038	300.383	6.05252	292.877	6.02139	293.803	6.08471	269.675	6.22869	278.881	6.09328	308.027	5.80288	260.499	6.00991	345.572
6.07884	189.287	5.84994	238.339	5.88195	242.28	5.80277	292.57	6.00624	299.035	6.08844	292.585	6.05733	291.611	6.12061	268.467	6.26459	276.796	6.12923	300.643	5.83881	262.42	6.04579	358.146
6.1147	187.608	5.88572	238.282	5.91792	239.306	5.8387	281.369	6.0421	297.066	6.12436	290.474	6.09328	290.319	6.1565	267.973	6.30049	275.291	6.16518	297.738	5.87474	274.997	6.08167	361.182
6.15056	187.894	5.9215	237.892	5.9539	236.913	5.87463	274.145	6.07796	299.005	6.16028	290.725	6.12923	289.526	6.1924	267.729	6.33639	276.247	6.20113	294.868	5.91067	288.47	6.11755	353.012
6.18643	187.862	5.95728	238.742	5.98987	237.494	5.91056	268.967	6.11382	296.397	6.1962	290.059	6.16518	289.312	6.2283	267.255	6.37229	275.238	6.23708	293.904	5.9466	296.758	6.15343	336.823
6.22229	188.531	5.99306	237.402	6.02585	236.625	5.94649	267.969	6.14967	296.001	6.23212	288.595	6.20113	287.813	6.2642	266.364	6.40819	275.036	6.27303	293.186	5.98253	300.014	6.18931	318.322
6.25815	187.938	6.02884	235.717	6.06182	236.879	5.98242	268.117	6.18553	295.884	6.26804	288.898	6.23708	286.981	6.30009	265.841	6.44409	274.093	6.30898	290.645	6.01847	292.248	6.22519	306.999
6.29402	187.351	6.06462	235.184	6.0978	234.281	6.01835	266.016	6.22139	296.112	6.30396	288.218	6.27303	286.923	6.33599	264.278	6.47999	274.136	6.34492	290.358	6.0544	283.141	6.26107	298.873
6.32988	187.417	6.1004	235.996	6.13377	236.007	6.05428	266.203	6.25725	294.515	6.33988	287.814	6.30898	286.055	6.37189	264.491	6.51589	274.334	6.38087	290.139	6.09033	272.653	6.29695	292.784
6.36574	186.456	6.13618	235.339	6.16975	235.077	6.09021	265.057	6.29311	293.579	6.3758	286.676	6.34492	285.533	6.40779	264.152	6.55179	273.798	6.41682	289.44	6.12626	264.099	6.33283	288.726
6.40161	186.939	6.17196	233.578	6.20572	234.075	6.12614	265.587	6.32897	293.613	6.41172	285.991	6.38087	285.529	6.44369	263.348	6.58769	272.355	6.45277	288.145	6.16219	258.867	6.36871	287.678
6.43747	186.504	6.20774	233.528	6.2417	234.665	6.16207	263.816	6.36482	292.456	6.44764	286.675	6.41682	284.973	6.47958	262.307	6.62359	271.648	6.48872	288.904	6.19812	257.73	6.40459	286.739
6.47333	187.131	6.24352	234.349	6.27768	232.734	6.198	265.273	6.40068	292.267	6.48356	286.357	6.45277	284.088	6.51548	261.684	6.65949	272.788	6.52467	288.701	6.23405	256.049	6.44047	286.269
6.5092	186.365	6.2793	233.329	6.31365	232.045	6.23393	263.231	6.43654	292.347	6.51948	285.983	6.48872	283.826	6.55138	261.369	6.69539	272.133	6.56062	287.743	6.26998	254.06	6.47635	285.617
6.54506	185.93	6.31508	234.168	6.34963	232.655	6.26986	262.808	6.4724	290.919	6.5554	285.351	6.52467	283.431	6.58728	260.517	6.73129	271.057	6.59656	287.739	6.30591	252.604	6.51223	285.274
6.58092	186.223	6.35086	231.673	6.3856	232.322	6.30579	262.979	6.50826	291.203	6.59132	283.735	6.56062	283.459	6.62318	261.169	6.76719	271.201	6.63251	287.228	6.34185	250.578	6.54811	283.478
6.61679	186.433	6.38663	232.641	6.42158	230.781	6.34172	262.186	6.54411	290.776	6.62724	283.529	6.59656	282.636	6.65907	260.625	6.80309	271.323	6.66846	287.51	6.37778	250.9	6.58399	282.27
6.65265	185.592	6.42241	230.759	6.45755	230.741	6.37766	262.593	6.57997	291.563	6.66316	284.18	6.63251	284.042	6.69497	259.581	6.83899	270.229	6.70441	286.118	6.41371	251.508	6.61987	281.737
6.68851	183.897	6.45819	231.126	6.49353	231.816	6.41359	260.577	6.61583	291.489	6.69908	283.739	6.66846	282.525	6.73087	260.6	6.87489	269.753	6.74036	286.937	6.44964	250.683	6.65575	281.869
6.72438	184.748	6.49397	231.357	6.5295	231.158	6.44952	261.843	6.65169	290.292	6.735	282.474	6.70441	282.516	6.76677	260.952	6.91079	268.963	6.77631	285.632	6.48557	248.592	6.69163	280.936
6.76024	184.217	6.52975	230.854	6.56548	231.995	6.48545	260.353	6.68755	289.577	6.77092	282.551	6.74036	282.107	6.80267	258.901	6.94669	267.543	6.81226	285.699	6.5215	249.573	6.72751	281.78
6.7961	182.97	6.56553	230.069	6.60145	231.139	6.52138	260.65	6.72341	290.276	6.80684	283.445	6.77631	280.136	6.83856	259.881	6.98259	267.113	6.8482	285.67	6.55743	249.509	6.76339	281.331
6.83197	183.556	6.60131	230.288	6.63743	230.719	6.55731	260.431	6.75926	289.297	6.84276	282.566	6.81226	280.468	6.87446	258.484	7.01849	268.242	6.88415	284.93	6.59336	248.786	6.79927	280.809
6.86783	184.286	6.63709	229.846	6.6734	229.689	6.59324	258.997	6.79512	290.108	6.87868	281.532	6.8482	279.495	6.91036	258.541	7.05439	267.793	6.9201	284.759	6.62929	247.705	6.83515	278.735
6.90369	184.523	6.67287	228.68	6.70938	230.918	6.62917	259.867	6.83098	288.948	6.9146	281.715	6.88415	281.193	6.94626	258.617	7.09029	268.717	6.95605	283.77	6.66523	246.526	6.87103	279.118
6.93956	183.095	6.70865	229.559	6.74535	229.643	6.6651	257.715	6.86684	288.24	6.95052	281.07	6.9201	279.576	6.98216	257.754	7.12619	268.968	6.992	283.317	6.70116	247.74	6.90691	279.139
6.97542	183.334	6.74443	229.436	6.78133	230.351	6.70103	257.631	6.9027	288.66	6.98644	280.71	6.95605	280.015	7.01805	257.48	7.16209	269.522	7.02795	283.819	6.73709	247.66	6.94279	278.539
7.01128	182.443	6.78021	228.277	6.8173	230.365	6.73696	257.787	6.93855	287.417	7.02236	279.188	6.992	279.484	7.05395	258.165	7.19799	267.659	7.0639	282.681	6.77302	248.24	6.97867	277.43
7.04715	183.747	6.81599	228.516	6.85328	227.858	6.77289	257.838	6.97441	286.82	7.05828	280.766	7.02795	278.847	7.08985	258.876	7.23389	267.968	7.09984	284.622	6.80895	247.582	7.01455	275.566
7.08301	184.038	6.85177	228.144	6.88925	229.001	6.80882	259.092	7.01027	286.319	7.0942	282.044	7.0639	276.994	7.12575	258.547	7.26979	268.978	7.13579	283.496	6.84488	246.307	7.05043	277.431
7.11887	184.442	6.88755	228.751	6.92523	227.821	6.84475	257.303	7.04613	286.718	7.13012	281.84	7.09984	279.384	7.16165	258.728	7.3057	267.885	7.17174	282.686	6.88081	246.21	7.08631	279.164
7.15474	184.774	6.92333	227.694	6.9612	228.026	6.88068	257.523	7.08199	288.124	7.16604	280.571	7.13579	279.253	7.19754	258.824	7.3416	267.721	7.20769	283.874	6.91674	245.391	7.12219	278.071
7.1906	183.903	6.95911	227.619	6.99718	228.104	6.91661	257.678	7.11785	287.25	7.20196	281.453	7.17174	279.868	7.23344	258.541	7.3775	267.87	7.24364	284.479	6.95268	245.38	7.15807	279.541
7.22646	184.809	6.99489	228.291	7.03316	228.192	6.95254	256.964	7.1537	286.386	7.23788	281.653	7.20769	278.925	7.26934	259.557	7.4134	268.164	7.27959	285.211	6.98861	244.74	7.19395	278.395
7.26233	184.979	7.03067	227.45	7.06913	227.575	6.98847	255.906	7.18956	288.07	7.2738	283.308	7.24364	279.723	7.30524	259.02	7.4493	267.247	7.31554	283.361	7.02454	244.202	7.22983	278.289
7.29819	187.132	7.06644	227.772	7.1051	228.517	7.0244	257.19	7.22542	288.574	7.30972	283.462	7.27959	279.465	7.34114	258.788	7.4852	269.573	7.35148	284.888	7.06047	244.642	7.26571	279.603
7.33405	188.2	7.10222	228.969	7.14108	228.909	7.06033	257.906	7.26128	288.91	7.34564	284.138	7.31554	279.154	7.37703	258.948	7.5211	271.263	7.38743	284.927	7.0964	244.506	7.30159	277.73
7.36992	190.823	7.138	228.738	7.17706	229.47	7.09626	258.558	7.29714	289.144	7.38156	286.035	7.35148	279.623	7.41293	259.687	7.557	273.037	7.42338	282.745	7.13233	245.105	7.33747	278.319
7.40578	195.5	7.17378	229.289	7.21303	229.727	7.1322	258.846	7.33299	289.422	7.41748	287.633	7.38743	281.344	7.44883	260.419	7.5929	274.575	7.45933	284.117	7.16826	244.457	7.37335	278.094
7.44164	211.744	7.20956	229.305	7.24901	230.606	7.16812	258.855	7.36885	292.166	7.4534	290.273	7.42338	283.539	7.48473	259.689	7.6288	278.699	7.49528	282.881	7.20419	243.642	7.40923	277.344
7.47751	254.655	7.24534	230.258	7.28498	231.779	7.20406	258.605	7.40471	295.236	7.48932	294.355	7.45933	284.012	7.52063	264.656	7.6647	285.856	7.53123	283.62	7.24012	244.602	7.44511	276.9
7.51337	277.262	7.28112	232.663	7.32096	234.506	7.23999	259.444	7.44057	297.764	7.52524	305.437	7.49528	286.155	7.55652	266.988	7.7006	301.237	7.56718	285.382	7.27606	244.138	7.48099	276.443
7.54923	228.568	7.3169	233.336	7.35693	236.37	7.27592	260.776	7.47643	307.953	7.56116	327.853	7.53123	291.283	7.59242	270.879	7.7365	320.887	7.60312	285.471	7.31199	243.835	7.51687	276.971
7.5851	195.985	7.35268	236.716	7.39291	242.027	7.31185	260.129	7.51228	326.718	7.59708	354.611	7.56718	302.537	7.62832	280.947	7.7724	328.61	7.63907	288.492	7.34792	244.233	7.55275	277.806
7.62096	187.379	7.38846	242.126	7.42888	253.821	7.34778	264.197	7.54814	365.983	7.633	353.382	7.60312	322.828	7.66422	301.585	7.8083	320.842	7.67502	292.243	7.38385	244.223	7.58863	278.312
7.65682	184.742	7.42424	253.94	7.46486	281.002	7.38371	268.414	7.584	391.076	7.66892	334.167	7.63907	347.544	7.70012	317.778	7.8442	307.176	7.71097	300.513	7.41978	244.835	7.62451	277.765
7.69269	183.223	7.46002	286.901	7.50083	305.12	7.41964	276.406	7.61986	381.416	7.70484	317.675	7.67502	355.716	7.73601	312.26	7.8801	291.125	7.74692	312.773	7.45571	243.021	7.66039	278.83
7.72855	183.276	7.4958	340.914	7.53681	292.522	7.45557	294.923	7.65572	355.694	7.74076	300.277	7.71097	341.664	7.77191	298.595	7.916	278.039	7.78287	328.624	7.49164	243.138	7.69627	279.269
7.76441	181.615	7.53158	353.072	7.57278	271.4	7.4915	328.796	7.69158	327.066	7.77668	290.856	7.74692	321.212	7.80781	282.965	7.9519	273.371	7.81882	334.718	7.52757	244.468	7.73215	280.816
7.80028	182.204	7.56736	271.097	7.60876	253.601	7.52743	343.735	7.72743	307.214	7.8126	285.576	7.78287	302.127	7.84371	272.927	7.9878	269.716	7.85476	326.721	7.5635	244.983	7.76803	280.643
7.83614	181.244	7.60314	238.095	7.64473	242.703	7.56336	319.782	7.76329	296.774	7.84852	283.024	7.81882	289.222	7.87961	264.163	8.0237	268.02	7.89071	314.924	7.59944	244.864	7.80391	282.827
7.87201	180.064	7.63892	231.8	7.68071	235.502	7.59929	298.644	7.79915	291.146	7.88444	279.131	7.85476	283.68	7.9155	260.42	8.0596	267.118	7.92666	301.765	7.63537	246.052	7.83979	286.585
7.90787	179.147	7.6747	229.79	7.71668	231.809	7.63522	280.285	7.83501	288.467	7.92036	280.759	7.89071	280.487	7.9514	259.311	8.0955	266.011	7.96261	293.175	7.6713	248.367	7.87567	294.545
7.94373	179.506	7.71048	227.593	7.75266	228.937	7.67115	269.788	7.87087	287.023	7.95628	280.795	7.92666	278.435	7.9873	257.204	8.1314	265.581	7.99856	286.954	7.70723	250.568	7.91155	304.577
7.9796	179.577	7.74625	226.291	7.78863	228.596	7.70708	264.779	7.90672	285.799	7.9922	277.454	7.96261	278.044	8.0232	256.23	8.1673	265.984	8.03451	285.176	7.74316	254.508	7.94743	315.314
8.01546	179.611	7.78203	226.089	7.82461	228.208	7.74301	260.751	7.94258	285.297	8.02812	276.6	7.99856	276.672	8.0591	255.612	8.2032	265.878	8.07046	282.271	7.77909	262.05	7.98331	320.719
8.05132	178.738	7.81781	226.672	7.86058	227.576	7.77894	258.509	7.97844	285.149	8.06404	278.583	8.03451	276.688	8.09499	255.42	8.2391	265.023	8.1064	281.088	7.81502	275.997	8.01919	318.73
8.08719	179.059	7.85359	227.135	7.89656	227.436	7.81487	257.029	8.0143	284.093	8.09996	276.796	8.07046	276.566	8.13089	254.159	8.275	266.804	8.14235	282.296	7.85095	288.432	8.05507	309.217
8.12305	179.733	7.88937	225.14	7.93254	226.509	7.8508	255.622	8.05016	283.635	8.13588	277.265	8.1064	275.503	8.16679	254.408	8.3109	265.032	8.1783	280.175	7.88688	290.379	8.09095	299.787
8.15891	178.271	7.92515	224.742	7.96851	225.95	7.88673	256.219	8.08602	283.378	8.1718	277.393	8.14235	275.512	8.20269	254.993	8.3468	264.843	8.21425	280.256	7.92282	283.661	8.12683	289.796
8.19478	179.272	7.96093	224.232	8.00449	225.1	7.92266	255.851	8.12187	283.533	8.20772	278.634	8.1783	274.963	8.23859	254.652	8.3827	265.223	8.2502	280.89	7.95875	271.419	8.16271	283.4
8.23064	178.577	7.99671	222.94	8.04046	225.375	7.9586	255.496	8.15773	283.559	8.24364	277.292	8.21425	274.781	8.27448	255.315	8.4186	265.232	8.28615	279.211	7.99468	258.635	8.19859	278.735
8.2665	178.777	8.03249	221.36	8.07644	224.392	7.99453	254.713	8.19359	283.77	8.27956	277.006	8.2502	274.909	8.31038	255.134	8.4545	264.871	8.3221	278.987	8.03061	251.837	8.23447	277.261
8.30237	178.385	8.06827	219.986	8.11241	223.34	8.03046	252.704	8.22945	283.132	8.31548	276.082	8.28615	276.355	8.34628	254.241	8.4904	265.353	8.35804	279.171	8.06654	247.3	8.27035	276.989
8.33823	179.308	8.10405	219.476	8.14839	224.879	8.06639	252.568	8.26531	282.517	8.3514	275.801	8.3221	276.515	8.38218	254.356	8.5263	264.552	8.39399	278.94	8.10247	244.648	8.30623	276.99
8.37409	178.678	8.13983	219.223	8.18436	223.849	8.10232	252.769	8.30116	282.536	8.38732	276.099	8.35804	275.941	8.41808	253.901	8.5622	266.303	8.42994	279.099	8.1384	243.422	8.34211	275.543
8.40996	179.52	8.17561	220.914	8.22034	224.497	8.13825	252.705	8.33702	283.964	8.42324	276.908	8.39399	275.584	8.45397	254.199	8.5981	264.676	8.46589	279.205	8.17433	243.053	8.37799	274.11
8.44582	179.367	8.21139	220.035	8.25631	223.136	8.17418	252.408	8.37288	282.3	8.45916	276.224	8.42994	274.048	8.48987	254.011	8.634	263.813	8.50184	276.93	8.21026	242.459	8.41387	274.155
8.48168	178.355	8.24717	221.16	8.29229	223.253	8.21011	251.882	8.40874	283.049	8.49508	276.276	8.46589	274.839	8.52577	254.659	8.6699	262.885	8.53779	278.036	8.24619	242.271	8.44975	274.259
8.51754	177.939	8.28295	220.645	8.32826	225.341	8.24604	253.72	8.4446	282.83	8.531	277.46	8.50184	274.645	8.56167	254.323	8.7058	264.91	8.57374	278.328	8.28213	243.183	8.48563	272.871
8.55341	177.439	8.31873	221.371	8.36424	223.987	8.28197	253.318	8.48046	282.36	8.56692	277.467	8.53779	275.076	8.59756	254.25	8.7417	266.005	8.60968	278.095	8.31806	240.851	8.52151	271.979
8.58927	177.365	8.35451	221.265	8.40021	223.719	8.3179	252.607	8.51631	282.498	8.60284	276.555	8.57374	275.141	8.63346	254.753	8.77761	265.783	8.64563	278.314	8.35399	241.192	8.55739	272.448
8.62514	179.167	8.39028	221.365	8.43619	224.183	8.35383	254.057	8.55217	282.875	8.63876	277.675	8.60968	274.959	8.66936	254.168	8.81351	265.133	8.68158	278.532	8.38992	242.188	8.59327	272.652
8.661	178.432	8.42606	219.993	8.47216	224.323	8.38976	252.919	8.58803	281.544	8.67468	278.211	8.64563	274.824	8.70526	254.233	8.84941	265.947	8.71753	278.622	8.42585	241.452	8.62915	272.394
8.69686	177.422	8.46184	219.463	8.50814	225.168	8.42569	252.816	8.62389	282.4	8.7106	276.668	8.68158	275.021	8.74116	254.121	8.88531	266.461	8.75348	279.069	8.46178	241.223	8.66503	273.178
8.73273	177.649	8.49762	219.536	8.54411	223.879	8.46162	253.051	8.65975	282.789	8.74652	277.592	8.71753	275.038	8.77705	254.926	8.9212	265.543	8.78943	278.112	8.49771	240.809	8.70091	272.997
8.76859	177.761	8.5334	220.04	8.58009	224.449	8.49755	254.06	8.6956	282.471	8.78244	276.528	8.75348	274.916	8.81295	254.333	8.95711	265.486	8.82538	278.934	8.53364	239.907	8.73679	274.293
8.80445	178.051	8.56918	220.612	8.61606	224.963	8.53348	252.582	8.73146	282.822	8.81836	276.44	8.78943	277	8.84885	253.658	8.99301	266.077	8.86132	277.679	8.56958	240.813	8.77267	274.114
8.84031	178.652	8.60496	220.193	8.65204	224.369	8.56941	252.248	8.76732	282.678	8.85428	278.067	8.82538	276.71	8.88475	255.56	9.02891	266.224	8.89727	278.641	8.60551	241.644	8.80855	273.712
8.87618	178.708	8.64074	221.67	8.68801	224.08	8.60534	252.291	8.80318	283.494	8.8902	278.459	8.86132	276.219	8.92065	255.624	9.06481	264.558	8.93322	279.932	8.64144	240.809	8.84443	273.112
8.91204	178.635	8.67652	220.848	8.72399	224.536	8.64127	252.733	8.83904	283.158	8.92612	278.026	8.89727	275.741	8.95654	255.47	9.10071	267.193	8.96917	280.753	8.67737	241.991	8.88031	272.107
8.94791	178.199	8.7123	220.865	8.75996	225.3	8.6772	253.458	8.87489	282.665	8.96204	279.387	8.93322	274.709	8.99244	255.649	9.13661	266.997	9.00512	279.081	8.7133	240.462	8.91619	270.905
8.98377	179.252	8.74808	219.505	8.79594	223.935	8.71313	253.616	8.91075	283.249	8.99796	279.321	8.96917	275.237	9.02834	256.224	9.17251	266.286	9.04107	279.303	8.74923	239.824	8.95207	271.641
9.01963	178.977	8.78386	219.767	8.83192	225.592	8.74906	253.779	8.94661	283.592	9.03388	278.192	9.00512	276.323	9.06424	256.014	9.20841	267.01	9.07702	278.891	8.78516	240.835	8.98795	273.323
9.0555	179.23	8.81964	219.516	8.86789	225.535	8.785	254.256	8.98247	283.128	9.0698	278.477	9.04107	275.263	9.10014	256.082	9.24431	267.229	9.11296	279.262	8.82109	241.924	9.02383	272.658
9.09136	179.055	8.85542	220.829	8.90387	224.567	8.82093	253.541	9.01833	285.319	9.10572	278.229	9.07702	275.951	9.13604	256.326	9.28021	266.694	9.14891	279.535	8.85703	241.261	9.05971	272.677
9.12722	178.887	8.8912	221.326	8.93984	225.103	8.85686	253.153	9.05419	285.302	9.14164	279.431	9.11296	276.626	9.17193	255.812	9.31611	266.648	9.18486	279.26	8.89296	239.722	9.09559	273.677
9.16309	179.035	8.92698	221.927	8.97582	225.696	8.89279	253.722	9.09004	284.435	9.17756	279.444	9.14891	277.363	9.20783	255.993	9.35201	266.061	9.22081	279.72	8.92889	240.574	9.13147	274.316
9.19895	180.009	8.96276	221.175	9.01179	225.79	8.92872	253.067	9.1259	284.635	9.21348	277.954	9.18486	277.786	9.24373	255.322	9.38791	265.622	9.25676	280.616	8.96482	240.809	9.16735	272.741
9.23481	179.695	8.99854	221.398	9.04777	226.561	8.96465	254.208	9.16176	285.754	9.2494	278.954	9.22081	278.846	9.27963	255.532	9.42381	264.976	9.29271	279.154	9.00075	240.404	9.20323	273.608
9.27067	179.296	9.03432	221.807	9.08374	226.357	9.00058	254.509	9.19762	285.926	9.28532	278.578	9.25676	278.622	9.31553	256.464	9.45971	265.128	9.32866	280.3	9.03668	241.302	9.23911	274.456
9.30654	179.877	9.0701	221.912	9.11972	226.744	9.03651	255.224	9.23348	286.534	9.32124	278.736	9.29271	276.553	9.35142	255.498	9.49561	266.71	9.3646	279.682	9.07261	240.992	9.27499	272.718
9.3424	181.333	9.10587	221.068	9.15569	226.887	9.07244	254.66	9.26933	285.133	9.35716	279.25	9.32866	277.347	9.38732	257.054	9.53151	266.401	9.40055	280.368	9.10854	240.502	9.31087	274.539
9.37826	180.03	9.14165	222.459	9.19167	226.465	9.10837	254.157	9.30519	285.731	9.39308	280.641	9.3646	276.656	9.42322	256.724	9.56741	265.127	9.4365	278.97	9.14447	242.125	9.34675	273.178
9.41413	179.782	9.17743	222.522	9.22764	228.099	9.1443	255.296	9.34105	285.495	9.429	280.24	9.40055	275.571	9.45912	256.281	9.60331	266.068	9.47245	279.725	9.1804	241.457	9.38263	273.114
9.44999	177.398	9.21321	222.365	9.26362	227.94	9.18023	256.537	9.37691	285.488	9.46492	280.405	9.4365	276.129	9.49501	258.105	9.63921	265.936	9.5084	280.215	9.21634	240.469	9.41851	273.451
9.48586	177.511	9.24899	223.825	9.29959	228.47	9.21616	255.397	9.41277	285.227	9.50084	280.307	9.47245	277.417	9.53091	257.643	9.67511	266.448	9.54435	280.33	9.25227	241.808	9.45439	273.319
9.52172	177.429	9.28477	223.142	9.33557	227.218	9.25209	255.859	9.44863	285.572	9.53676	280.092	9.5084	277.328	9.56681	257.526	9.71101	267.504	9.5803	280.814	9.2882	241.905	9.49027	274.654
9.55758	177.663	9.32055	223.216	9.37154	226.56	9.28802	255.366	9.48448	285.113	9.57268	280.568	9.54435	275.878	9.60271	257.318	9.74691	267.143	9.61624	281.749	9.32413	241.08	9.52615	274.048
9.59344	177.915	9.35633	223.088	9.40752	227.962	9.32395	255.792	9.52034	285.169	9.6086	282.29	9.5803	276.578	9.63861	258.684	9.78281	267.146	9.65219	282.792	9.36006	241.097	9.56203	274.426
9.62931	177.474	9.39211	222.832	9.44349	226.958	9.35988	256.251	9.5562	284.927	9.64452	283.47	9.61624	276.919	9.6745	260.247	9.81871	268.477	9.68814	281.835	9.39599	240.848	9.59791	274.167
9.66517	178.845	9.42789	222.464	9.47947	227.391	9.39581	255.213	9.59206	284.705	9.68044	285.552	9.65219	278.018	9.7104	260.702	9.85461	268.803	9.72409	282.895	9.43192	240.289	9.63379	274.726
9.70104	180.449	9.46367	222.981	9.51544	227.721	9.43174	256.867	9.62792	285.728	9.71636	287.87	9.68814	279.897	9.7463	259.294	9.89051	267.679	9.76004	282.415	9.46785	242.364	9.66967	275.047
9.7369	182.351	9.49945	222.753	9.55142	227.282	9.46767	256.277	9.66377	288.408	9.75228	287.664	9.72409	280.205	9.7822	259.522	9.92641	270.288	9.79599	282.712	9.50379	241.11	9.70555	275.606
9.77276	183.954	9.53523	221.801	9.58739	227.888	9.5036	256.044	9.69963	289.733	9.7882	289.049	9.76004	281.31	9.8181	261.994	9.96231	271.11	9.83194	281.438	9.53972	241.056	9.74143	273.651
9.80863	184.007	9.57101	223.559	9.62337	228.681	9.53953	256.265	9.73549	291.348	9.82412	289.827	9.79599	283.377	9.85399	261.747	9.99821	271.653	9.86788	281.024	9.57565	241.173	9.77732	274.054
9.84449	184.693	9.60679	224.25	9.65934	231.557	9.57547	257.221	9.77135	293.415	9.86004	288.781	9.83194	281.338	9.88989	261.942	10.0341	272.909	9.90383	281.12	9.61158	242.05	9.81319	274.296
9.88035	183.468	9.64257	224.324	9.69532	234.52	9.6114	257.496	9.80721	294.52	9.89596	287.111	9.86788	281.141	9.92579	261.513	10.07	272.841	9.93978	282.671	9.64751	241.116	9.84907	273.789
9.91622	183.199	9.67835	227.707	9.7313	236.578	9.64733	259.242	9.84307	293.387	9.93188	286.37	9.90383	281.021	9.96169	261.346	10.1059	276.693	9.97573	282.401	9.68344	241.389	9.88495	274.342
9.95208	182.723	9.71412	229.307	9.76727	237.349	9.68326	262.478	9.87892	290.473	9.9678	285.357	9.93978	281.957	9.99759	260.973	10.1418	273.203	10.0117	282.005	9.71937	240.619	9.92084	274.1
9.98794	182.558	9.7499	231.861	9.80325	238.857	9.71919	264.893	9.91478	294.068	10.0037	284.983	9.97573	283.853	10.0335	261.507	10.1777	275.514	10.0476	283.587	9.7553	241.268	9.95671	273.018
10.0238	182.446	9.78568	233.127	9.83922	237.472	9.75512	267.95	9.95064	292.56	10.0396	285.469	10.0117	284.089	10.0694	264.228	10.2136	281.673	10.0836	284.734	9.79124	242.032	9.99259	273.323
10.0597	182.358	9.82146	235.293	9.8752	234.997	9.79105	268.666	9.9865	293.852	10.0756	286.582	10.0476	285.239	10.1053	266.16	10.2495	291.839	10.1195	287.608	9.82717	242.028	10.0285	275.828
10.0955	185.468	9.85724	234.318	9.91117	234.795	9.82698	266.495	10.0224	293.61	10.1115	289.89	10.0836	285.517	10.1412	266.663	10.2854	305.779	10.1555	288.744	9.8631	240.687	10.0644	276.372
10.1314	185.607	9.89302	234.075	9.94715	233.743	9.86291	265.315	10.0582	295.206	10.1474	297.582	10.1195	288.938	10.1771	272.021	10.3213	328.045	10.1914	292.089	9.89903	242.562	10.1002	276.877
10.1673	184.928	9.9288	231.855	9.98312	233.501	9.89884	263.124	10.0941	298.895	10.1833	308.665	10.1555	288.061	10.213	278.897	10.3572	346.541	10.2274	300.016	9.93496	243.364	10.1361	278.001
10.2031	193.669	9.96458	229.474	10.0191	233.685	9.93477	262.433	10.1299	300.186	10.2192	325.507	10.1914	296.234	10.2489	291.082	10.3931	358.774	10.2633	307.682	9.97089	243.347	10.172	280.467
10.239	212.346	10.0004	229.333	10.0551	234.652	9.9707	262.095	10.1658	309.041	10.2552	349.192	10.2274	312.753	10.2848	303.617	10.429	353.969	10.2993	315.395	10.0068	243.38	10.2079	285.632
10.2749	235.423	10.0361	229.953	10.091	236.725	10.0066	262.251	10.2017	333.079	10.2911	369.401	10.2633	337.187	10.3207	319.672	10.4649	345.096	10.3352	328.617	10.0427	245.31	10.2438	287.863
10.3107	242.829	10.0719	230.148	10.127	240.633	10.0426	264.122	10.2375	365.334	10.327	376.571	10.2993	363.472	10.3566	333.718	10.5008	332.954	10.3712	345.86	10.0787	245.632	10.2796	286.681
10.3466	230.781	10.1077	231.912	10.163	251.605	10.0785	265.792	10.2734	392.863	10.3629	372.077	10.3352	379.188	10.3925	334.54	10.5367	320.639	10.4071	355.489	10.1146	245.46	10.3155	287.436
10.3824	215.444	10.1435	235.035	10.199	274.037	10.1144	270.666	10.3092	402.752	10.3988	356.88	10.3712	377.491	10.4284	327.961	10.5726	316.782	10.4431	355.98	10.1506	249.742	10.3514	292.241
10.4183	202.481	10.1793	238.187	10.2349	302.408	10.1503	277.703	10.3451	396.067	10.4348	344.015	10.4071	364.924	10.4643	319.144	10.6085	315.366	10.479	351.877	10.1865	251.154	10.3873	298.281
10.4542	196.533	10.215	253.671	10.2709	321.079	10.1863	295.928	10.3809	373.554	10.4707	333.087	10.4431	347.86	10.5002	310.598	10.6444	323.157	10.515	343.658	10.2224	256.045	10.4232	305.206
10.49	193.929	10.2508	279.782	10.3069	320.966	10.2222	325.058	10.4168	354.004	10.5066	326.264	10.479	335.888	10.5361	302.358	10.6803	335.988	10.5509	338.967	10.2583	258.391	10.459	316.247
10.5259	191.441	10.2866	303.659	10.3429	308.353	10.2581	350.632	10.4527	343.056	10.5425	322.972	10.515	327.581	10.5719	298.632	10.7162	357.238	10.5869	333.717	10.2943	262.736	10.4949	324.757
10.5618	190.879	10.3224	301.474	10.3788	289.804	10.2941	360.134	10.4885	336.398	10.5784	326.912	10.5509	327.03	10.6078	300.292	10.7521	387.176	10.6228	332.47	10.3302	274.581	10.5308	329.096
10.5976	195.996	10.3582	284.13	10.4148	276.401	10.33	351.123	10.5244	331.213	10.6144	337.97	10.5869	329.887	10.6438	309.328	10.788	419.955	10.6587	335.787	10.3661	293.193	10.5667	332.716
10.6335	209.862	10.3939	267.094	10.4508	264.881	10.3659	334.034	10.5602	336.903	10.6503	361.818	10.6228	342.908	10.6797	326.527	10.8239	431.238	10.6947	346.117	10.4021	306.655	10.6026	333.678
10.6693	237.302	10.4297	256.523	10.4868	260.44	10.4019	316.961	10.5961	351.342	10.6862	400.725	10.6587	365.723	10.7156	356.854	10.8598	420.478	10.7307	367.788	10.438	316.512	10.6384	330.528
10.7052	258.173	10.4655	247.04	10.5228	255.644	10.4378	305.138	10.6319	379.231	10.7221	442.596	10.6947	402.225	10.7515	399.557	10.8957	391.338	10.7666	404.995	10.4739	321.885	10.6743	326.08
10.7411	250.106	10.5013	241.647	10.5587	261.815	10.4737	295.522	10.6678	417.162	10.758	456.812	10.7307	434.751	10.7873	425.898	10.9316	355.846	10.8026	435.92	10.5099	314.416	10.7102	324.869
10.7769	221.389	10.5371	240.392	10.5947	275.86	10.5097	291.699	10.7037	456.128	10.794	438.544	10.7666	451.381	10.8232	419.705	10.9675	330.295	10.8385	454.243	10.5458	305.086	10.7461	328.313
10.8128	206.267	10.5728	242.141	10.6307	303.171	10.5456	293.029	10.7395	471.124	10.8299	401.786	10.8026	437.099	10.8591	391.228	11.0034	314.917	10.8744	451.011	10.5817	295.445	10.782	339.875
10.8487	200.182	10.6086	252.608	10.6667	344.876	10.5815	302.366	10.7754	449.005	10.8658	366.205	10.8385	403.77	10.895	352.743	11.0393	304.171	10.9104	430.473	10.6176	289.116	10.8178	355.733
10.8845	199.511	10.6444	279.48	10.7026	379.005	10.6174	325.996	10.8112	412.411	10.9017	343.311	10.8744	371.639	10.9309	325.264	11.0752	298.116	10.9463	396.163	10.6536	290.24	10.8537	378.355
10.9204	198.666	10.6802	315.275	10.7386	370.872	10.6534	362.475	10.8471	375.888	10.9376	330.11	10.9104	346.554	10.9668	306.409	11.1111	296.658	10.9823	361.404	10.6895	295.249	10.8896	407.354
10.9563	197.895	10.7159	327.993	10.7746	333.313	10.6893	405.768	10.8829	350.192	10.9736	319.99	10.9463	328.554	11.0027	297.539	11.147	294.161	11.0182	341.346	10.7254	304.369	10.9255	425.153
10.9921	196.595	10.7517	302.224	10.8105	296.73	10.7252	427.197	10.9188	334.639	11.0095	315.772	10.9823	318.257	11.0386	291.978	11.1829	294.241	11.0542	327.233	10.7614	319.575	10.9614	430.893
11.028	197.34	10.7875	272.584	10.8465	276.725	10.7612	401.511	10.9547	325.09	11.0454	311.43	11.0182	312.824	11.0745	288.493	11.2188	294.06	11.0901	319.361	10.7973	341.002	10.9972	419.859
11.0638	199.186	10.8233	259.364	10.8825	268.323	10.7971	358.565	10.9905	322.152	11.0813	310.298	11.0542	307.102	11.1104	286.148	11.2547	294.531	11.1261	316.451	10.8332	364.476	11.0331	396.199
11.0997	199.363	10.8591	257.299	10.9185	261.516	10.833	325.086	11.0264	318.024	11.1172	311.972	11.0901	306.443	11.1463	284.999	11.2906	295.669	11.162	313.565	10.8692	380.196	11.069	367.178
11.1356	200.816	10.8948	257.426	10.9544	258.631	10.869	308.342	11.0622	317.664	11.1532	312.432	11.1261	306.866	11.1822	284.33	11.3265	295.915	11.198	312.484	10.9051	384.897	11.1049	344.226
11.1714	204.081	10.9306	259.517	10.9904	256.596	10.9049	299.402	11.0981	317.842	11.1891	314.115	11.162	307.996	11.2181	286.179	11.3624	296.809	11.2339	311.663	10.941	369.381	11.1408	327.653
11.2073	206.257	10.9664	257.633	11.0264	253.215	10.9408	294.538	11.134	316.648	11.225	315.52	11.198	308.353	11.254	286.27	11.3983	297.061	11.2699	310.904	10.977	344.047	11.1766	317.79
11.2432	208.926	11.0022	253.765	11.0624	253.335	10.9767	290.075	11.1698	318.226	11.2609	315.133	11.2339	309.852	11.2899	288.007	11.4342	298.142	11.3058	313.166	11.0129	317.211	11.2125	312.092
11.279	210.258	11.038	250.868	11.0983	254.502	11.0127	287.369	11.2057	321.194	11.2968	315.673	11.2699	311.463	11.3258	290.679	11.4701	298.853	11.3418	315.342	11.0488	294.842	11.2484	308.785
11.3149	209.417	11.0738	252.476	11.1343	255.777	11.0486	286.244	11.2415	322.414	11.3328	318.067	11.3058	312.61	11.3617	291.183	11.506	297.045	11.3777	317.335	11.0848	283.286	11.2843	307.417
11.3507	208.992	11.1095	254.318	11.1703	256.522	11.0846	287.169	11.2774	323.572	11.3687	322.12	11.3418	313.041	11.3976	291.421	11.5419	297.897	11.4137	317.095	11.1207	276.677	11.3202	304.82
11.3866	209.89	11.1453	253.653	11.2063	258.299	11.1205	288.265	11.3133	326.493	11.4046	325.559	11.3777	310.592	11.4335	293.295	11.5778	299.069	11.4496	316.229	11.1566	271.865	11.356	306.021
11.4225	211.052	11.1811	254.596	11.2423	260.191	11.1564	288.68	11.3491	329.018	11.4405	326.211	11.4137	312.594	11.4694	292.699	11.6137	301.032	11.4856	315.905	11.1926	269.392	11.3919	306.56
11.4583	210.16	11.2169	256.399	11.2782	263.161	11.1923	290.186	11.385	330.048	11.4764	326.918	11.4496	316.428	11.5053	293.048	11.6496	303.287	11.5215	314.908	11.2285	270.102	11.4278	308.05
11.4942	209.732	11.2526	259.355	11.3142	265.422	11.2283	292.473	11.4208	334.053	11.5124	325.373	11.4856	319.234	11.5412	293.96	11.6855	303.729	11.5575	315.309	11.2644	269.652	11.4637	306.868
11.5301	210.014	11.2884	260.74	11.3502	265.352	11.2642	295.039	11.4567	335.414	11.5483	326.757	11.5215	319.278	11.5771	296.703	11.7214	305.481	11.5934	317.737	11.3003	269.049	11.4996	307.202
11.5659	210.895	11.3242	261.452	11.3862	266.438	11.3001	297.929	11.4925	336.092	11.5842	328.917	11.5575	320.426	11.613	297.12	11.7573	307.826	11.6294	318.083	11.3363	270.558	11.5354	305.624
11.6018	211.127	11.36	262.395	11.4221	267.858	11.3361	298.892	11.5284	335.265	11.6201	328.249	11.5934	320.159	11.6489	295.985	11.7932	308.899	11.6653	319.882	11.3722	268.798	11.5713	307.456
11.6377	212.43	11.3958	261.074	11.4581	268.047	11.372	300.797	11.5643	335.141	11.656	330.037	11.6294	321.961	11.6848	297.654	11.8291	311.414	11.7013	322.524	11.4081	270.544	11.6072	307.333
11.6735	214.975	11.4315	261.424	11.4941	268.017	11.4079	300.877	11.6001	335.881	11.692	332.848	11.6653	320.411	11.7207	299.235	11.865	314	11.7372	321.985	11.4441	270.852	11.6431	305.633
11.7094	217.501	11.4673	262.583	11.5301	266.929	11.4438	300.936	11.636	337.893	11.7279	337.679	11.7013	322.257	11.7566	300.758	11.9009	316.623	11.7732	324.582	11.48	271.194	11.679	307.498
11.7453	220.915	11.5031	263.518	11.566	268.758	11.4798	302.716	11.6718	340.02	11.7638	341.479	11.7372	324.963	11.7925	302.707	11.9368	321.801	11.8091	325.493	11.5159	269.723	11.7148	310.614
11.7811	228.906	11.5389	264.134	11.602	271.101	11.5157	302.399	11.7077	341.516	11.7997	345.986	11.7732	328.224	11.8284	304.372	11.9727	325.38	11.8451	328.172	11.5519	271.259	11.7507	310.571
11.817	237.41	11.5747	266.267	11.638	275.094	11.5516	302.719	11.7436	344.883	11.8356	350.744	11.8091	332.035	11.8643	308.882	12.0086	329.848	11.881	328.693	11.5878	271.486	11.7866	311.385
11.8528	241.53	11.6104	268.685	11.674	275.449	11.5876	304.129	11.7794	351.146	11.8716	359.723	11.8451	339.104	11.9002	313.34	12.0445	347.373	11.9169	332.778	11.6237	270.732	11.8225	312.354
11.8887	247.084	11.6462	270.412	11.7099	280.427	11.6235	306.574	11.8153	357.099	11.9075	370.564	11.881	343.239	11.9361	320.758	12.0804	363.15	11.9529	334.045	11.6596	271.66	11.8584	311.729
11.9246	260.242	11.682	272.565	11.7459	287.157	11.6594	307.485	11.8511	365.162	11.9434	385.977	11.9169	354.219	11.972	327.946	12.1163	386.682	11.9888	337.773	11.6956	272.365	11.8942	313.521
11.9604	279.448	11.7178	277.913	11.7819	294.879	11.6954	312.771	11.887	377.797	11.9793	407.983	11.9529	363.717	12.0079	341.421	12.1522	426.495	12.0248	346.32	11.7315	273.574	11.9301	316.442
11.9963	305.212	11.7536	284.355	11.8179	303.978	11.7313	318.636	11.9228	396.77	12.0152	441.866	11.9888	378.743	12.0438	358.823	12.1881	498.073	12.0608	354.032	11.7675	277.081	11.966	318.383
12.0321	332.002	11.7893	292.978	11.8538	312.512	11.7672	326.116	11.9587	420.735	12.0512	479.503	12.0248	403.741	12.0797	384.209	12.224	619.676	12.0967	366.284	11.8034	279.407	12.0019	320.727
12.068	359.652	11.8251	301.008	11.8898	322.077	11.8032	334.654	11.9946	445.233	12.0871	542.036	12.0608	440.207	12.1156	426.051	12.2599	792.871	12.1326	385.578	11.8393	281.4	12.0378	322.869
12.1039	381.888	11.8609	307.656	11.9258	335.861	11.8391	345.354	12.0304	479.422	12.123	631.651	12.0967	497.698	12.1515	496.213	12.2958	955.581	12.1686	415.292	11.8752	281.32	12.0736	325.938
12.1397	385.118	11.8967	319.433	11.9618	357.954	11.875	356.479	12.0663	541.378	12.1589	732.565	12.1326	575.239	12.1874	611.041	12.3317	973.062	12.2045	468.776	11.9112	284.352	12.1095	329.608
12.1756	368.859	11.9324	339.738	11.9977	389.539	11.9109	370.62	12.1021	624.851	12.1948	795.782	12.1686	690.82	12.2233	759.22	12.3676	844.542	12.2405	561.312	11.9471	285.208	12.1454	334.727
12.2115	346.483	11.9682	367.24	12.0337	430.405	11.9469	389.58	12.138	710.24	12.2308	791.392	12.2045	815.54	12.2592	871.481	12.4035	679.956	12.2764	719.211	11.983	289.582	12.1813	341.991
12.2473	325.389	12.004	403.823	12.0697	479.275	11.9828	417.094	12.1738	763.946	12.2667	723.628	12.2405	872.059	12.2951	871.61	12.4394	552.927	12.3124	929.469	12.019	290.59	12.2172	350.862
12.2832	307.397	12.0398	444.047	12.1057	521.641	12.0187	457.693	12.2097	762.605	12.3026	643.054	12.2764	828.002	12.331	763.538	12.4753	472.733	12.3483	1068.4	12.0549	294.717	12.253	364.015
12.3191	293.958	12.0756	486.186	12.1416	548.517	12.0547	510.884	12.2456	712.924	12.3385	564.798	12.3124	720.105	12.3668	633.031	12.5112	421.508	12.3843	1027.82	12.0908	301.021	12.2889	385.803
12.3549	283.289	12.1113	515.921	12.1776	543.324	12.0906	568.204	12.2814	642.874	12.3744	507.993	12.3483	611.356	12.4027	526.247	12.5471	392.947	12.4202	855.315	12.1268	310.324	12.3248	421.282
12.3908	272.174	12.1471	518.635	12.2136	518.051	12.1265	615.386	12.3173	574.522	12.4104	463.936	12.3843	529.8	12.4387	454.176	12.583	371.734	12.4562	677.823	12.1627	325.291	12.3607	480.458
12.4267	260.452	12.1829	495.098	12.2496	480.38	12.1625	632.82	12.3531	518.044	12.4463	431.142	12.4202	470.596	12.4746	411.449	12.6189	357.511	12.4921	553.097	12.1986	347.191	12.3966	581.023
12.4625	248.882	12.2187	459.481	12.2855	444.836	12.1984	617.107	12.389	477.758	12.4822	406.178	12.4562	428.502	12.5104	380.635	12.6548	345.664	12.5281	479.289	12.2346	382.337	12.4324	749.629
12.4984	236.641	12.2545	425.674	12.3215	412.142	12.2343	579.645	12.4248	445.35	12.5181	387.275	12.4921	402.263	12.5463	358.292	12.6907	340.585	12.564	430.392	12.2705	444.625	12.4683	952.717
12.5342	227.204	12.2903	398.316	12.3575	383.703	12.2703	530.612	12.4607	417.945	12.554	372.883	12.5281	385.165	12.5822	344.067	12.7266	335.24	12.6	400.392	12.3064	559.315	12.5042	1102.06
12.5701	221.541	12.326	375.122	12.3935	360.162	12.3062	489.137	12.4966	398.135	12.59	360.447	12.564	371.956	12.6181	332.089	12.7625	330.369	12.6359	381.199	12.3423	719.572	12.5401	1094.97
12.606	217.877	12.3618	355.201	12.4294	341.162	12.3421	452.756	12.5324	386.678	12.6259	353.128	12.6	360.915	12.654	323.464	12.7984	327.508	12.6719	367.629	12.3783	889.599	12.576	925.772
12.6418	214.497	12.3976	335.998	12.4654	323.399	12.378	422.352	12.5683	376.592	12.6618	347.282	12.6359	352.361	12.6899	320.029	12.8343	324.573	12.7078	360.264	12.4142	949.439	12.6118	728.85
12.6777	214.7	12.4334	320.635	12.5014	309.382	12.414	396.717	12.6041	367.491	12.6977	344.163	12.6719	347.713	12.7258	316.956	12.8702	323.848	12.7438	353.594	12.4501	851.448	12.6477	581.214
12.7136	213.411	12.4691	304.634	12.5374	298.63	12.4499	376.965	12.64	362.58	12.7336	343.034	12.7078	346.465	12.7617	313.928	12.9061	324.358	12.7797	348.521	12.4861	691.485	12.6836	490.791
12.7494	211.192	12.5049	292.376	12.5733	291.174	12.4858	359.05	12.6759	360.425	12.7696	343.612	12.7438	342.149	12.7976	311.787	12.942	325.794	12.8157	344.283	12.522	544.518	12.7195	436.187
12.7853	206.987	12.5407	283.579	12.6093	286.048	12.5218	344.619	12.7117	359.142	12.8055	341.245	12.7797	342.733	12.8335	310.191	12.9779	330.06	12.8516	340.667	12.5579	451.361	12.7554	400.265
12.8211	213.528	12.5765	276.93	12.6453	281.378	12.5577	334.346	12.7476	356.918	12.8414	343.417	12.8157	340.23	12.8694	311.044	13.0138	334.531	12.8876	339.172	12.5939	393.553	12.7912	379.385
12.857	221.609	12.6123	270.86	12.6813	281.052	12.5936	327.136	12.7834	353.734	12.8773	351.999	12.8516	341.183	12.9053	314.217	13.0497	344.421	12.9235	340.886	12.6298	360.749	12.8271	367.47
12.8929	241.158	12.648	269.381	12.7172	282.615	12.6296	321.659	12.8193	358.319	12.9132	368.008	12.8876	347.264	12.9412	317.729	13.0856	356.353	12.9595	342.853	12.6657	339.331	12.863	357.909
12.9287	272.228	12.6838	266.235	12.7532	282.333	12.6655	319.664	12.8552	365.497	12.9492	386.316	12.9235	351.165	12.9771	326.462	13.1215	369.98	12.9954	347.825	12.7017	326.247	12.8989	351.047
12.9646	299.192	12.7196	267.954	12.7892	284.005	12.7014	320.853	12.891	377.177	12.9851	423.325	12.9595	363.213	13.013	342.212	13.1574	394.409	13.0314	351.73	12.7376	315.835	12.9348	350.341
13.0005	297.065	12.7554	267.951	12.8252	290.919	12.7373	320.032	12.9269	397.726	13.021	472.735	12.9954	384.095	13.0489	367.802	13.1933	422.349	13.0673	358.68	12.7735	309.728	12.9706	348.337
13.0363	272.341	12.7912	269.395	12.8611	308.232	12.7733	321.372	12.9627	430.626	13.0569	512.577	13.0314	410.286	13.0848	403.365	13.2292	444.657	13.1033	369.53	12.8095	305.059	13.0065	346.029
13.0722	242.078	12.8269	276.861	12.8971	333.603	12.8092	325.079	12.9986	472.344	13.0928	521.684	13.0673	443.853	13.1207	453.516	13.2651	503.682	13.1392	389.662	12.8454	302.148	13.0424	345.379
13.1081	224.982	12.8627	289.263	12.9331	360.342	12.8451	335.025	13.0344	501.627	13.1288	512.346	13.1033	471.077	13.1566	485.472	13.301	512.519	13.1752	419.808	12.8813	298.785	13.0783	343.112
13.1439	214.257	12.8985	314.297	12.9691	385.751	12.8811	357.816	13.0703	514.413	13.1647	474.894	13.1392	482.342	13.1925	488.884	13.3369	468.076	13.2111	459.437	12.9172	299.988	13.1142	346.444
13.1798	207.926	12.9343	356.713	13.005	402.927	12.917	384.337	13.1062	500.667	13.2006	433.692	13.1752	469.631	13.2284	470.74	13.3728	421.944	13.247	502.691	12.9532	297.972	13.15	347.521
13.2156	206.606	12.9701	398.545	13.041	397.858	12.9529	417.127	13.142	468.465	13.2365	401.586	13.2111	444.981	13.2643	437.416	13.4087	382.568	13.283	531.324	12.9891	297.586	13.1859	352.055
13.2515	205.36	13.0058	389.125	13.077	369.224	12.9889	443.362	13.1779	427.543	13.2724	376.321	13.247	420.483	13.3002	419.85	13.4446	353.845	13.3189	553.28	13.025	297.518	13.2218	356.45
13.2874	207.899	13.0416	344.328	13.113	342.515	13.0248	453.789	13.2137	393.592	13.3084	360.611	13.283	409.004	13.3361	387.144	13.4805	338.628	13.3549	522.439	13.061	299.381	13.2577	365.102
13.3232	208.048	13.0774	305.693	13.1489	316.182	13.0607	438.761	13.2496	371.583	13.3443	345.965	13.3189	381.852	13.372	352.406	13.5164	328.098	13.3909	481.811	13.0969	303.049	13.2936	381.885
13.3591	206.063	13.1132	282.364	13.1849	295.666	13.0967	410.976	13.2855	366.133	13.3802	335.509	13.3549	356.981	13.4079	330.81	13.5523	321.279	13.4268	444.175	13.1328	307.894	13.3294	404.171
13.395	205.252	13.1489	269.119	13.2209	284.079	13.1326	383.634	13.3213	354.612	13.4161	329.764	13.3909	341.519	13.4438	317.676	13.5882	317.019	13.4627	409.879	13.1688	313.227	13.3653	422.853
13.4308	204.486	13.1847	262.349	13.2569	274.366	13.1685	358.132	13.3572	343.306	13.452	325.721	13.4268	333.454	13.4797	310.071	13.6241	312.322	13.4987	379.518	13.2047	321.191	13.4012	451.232
13.4667	205.105	13.2205	258.259	13.2928	269.362	13.2044	338.49	13.393	336.189	13.488	324.337	13.4627	328.601	13.5156	304.872	13.66	310.431	13.5346	360.617	13.2406	342.522	13.4371	481.955
13.5025	205.394	13.2563	256.948	13.3288	265.923	13.2404	321.028	13.4289	332.17	13.5239	321.448	13.4987	326.019	13.5515	300.89	13.6959	308.362	13.5706	347.492	13.2766	401.481	13.473	489.21
13.5384	204.547	13.2921	258.329	13.3648	261.877	13.2763	310.739	13.4647	330.116	13.5598	321.851	13.5346	321.338	13.5874	297.193	13.7318	306.484	13.6065	338.338	13.3125	428.427	13.5088	481.137
13.5743	204.72	13.3278	256.328	13.4008	260.2	13.3122	305.478	13.5006	328.813	13.5957	321.312	13.5706	320.792	13.6233	296.112	13.7677	304.303	13.6425	333.758	13.3484	444.887	13.5447	462.204
13.6101	204.227	13.3636	254.722	13.4367	258.403	13.3482	299.773	13.5365	328.837	13.6316	318.794	13.6065	318.832	13.6592	295.788	13.8036	304.523	13.6784	330.133	13.3843	438.267	13.5806	438.041
13.646	202.923	13.3994	252.794	13.4727	259.785	13.3841	296.736	13.5723	327.846	13.6676	319.076	13.6425	317.019	13.6951	294.089	13.8395	304.435	13.7144	327.197	13.4203	417.677	13.6165	411.755
13.6819	200.515	13.4352	254.017	13.5087	259.98	13.42	293.963	13.6082	326.576	13.7035	318.892	13.6784	315.632	13.731	291.787	13.8754	304.523	13.7503	322.772	13.4562	389.976	13.6524	386.811
13.7177	200.002	13.471	253.496	13.5447	259.756	13.456	293.186	13.644	325.044	13.7394	317.122	13.7144	314.543	13.7669	289.93	13.9113	302.948	13.7863	322.147	13.4921	370.677	13.6882	365.72
13.7536	198.201	13.5068	254.39	13.5806	259.076	13.4919	293.661	13.6799	322.922	13.7753	315.353	13.7503	312.686	13.8028	290.915	13.9472	304.681	13.8222	320.655	13.5281	345.068	13.7241	350.873
13.7895	198.347	13.5425	254.456	13.6166	258.22	13.5278	293.317	13.7157	321.796	13.8112	314.98	13.7863	311.644	13.8387	290.289	13.9831	304.272	13.8582	321.145	13.564	322.19	13.76	340.581
13.8253	199.361	13.5783	253.46	13.6526	258.813	13.5638	292.666	13.7516	320.402	13.8472	313.699	13.8222	314.388	13.8746	291.051	14.019	304.686	13.8941	319.848	13.5999	310.18	13.7959	334.829
13.8612	202.314	13.6141	253.028	13.6886	257.095	13.5997	292.013	13.7875	320.641	13.8831	316.157	13.8582	314.15	13.9105	289.088	14.0549	303.38	13.9301	319.504	13.6359	299.201	13.8318	329.288
13.8971	202.503	13.6499	252.018	13.7245	255.606	13.6356	290.33	13.8233	321.889	13.919	317.578	13.8941	313.297	13.9464	290.373	14.0908	305.319	13.966	320.67	13.6718	291.198	13.8676	325.477
13.9329	203.123	13.6857	253.183	13.7605	255.82	13.6715	290.484	13.8592	321.713	13.9549	315.839	13.9301	314.273	13.9823	290.777	14.1267	305.162	14.002	321.493	13.7077	287.651	13.9035	324.032
13.9688	204.143	13.7214	254.032	13.7965	255.288	13.7075	288.771	13.895	322.133	13.9908	315.644	13.966	313.855	14.0182	290.681	14.1626	305.929	14.0379	321.11	13.7437	284.229	13.9394	323.481
14.0046	204.291	13.7572	253.07	13.8325	254.6	13.7434	287.895	13.9309	322.271	14.0268	315.628	14.002	314.817	14.0541	290.946	14.1985	304.498	14.0739	321.339	13.7796	281.052	13.9753	321.033
14.0405	204.867	13.793	252.625	13.8684	256.086	13.7793	288.14	13.9667	324.221	14.0627	315.5	14.0379	315.55	14.0899	291.467	14.2344	304.236	14.1098	320.455	13.8155	279.775	14.0112	320.019
14.0764	205.415	13.8288	250.881	13.9044	257.16	13.8153	288.968	14.0026	323.209	14.0986	317.075	14.0739	315.093	14.1258	289.973	14.2703	305.071	14.1458	318.973	13.8514	279.046	14.047	318.484
14.1122	209.043	13.8645	252.324	13.9404	255.404	13.8512	287.578	14.0385	322.163	14.1345	316.754	14.1098	313.91	14.1617	290.307	14.3062	305.483	14.1817	319.626	13.8874	278.873	14.0829	320.357
14.1481	212.444	13.9003	253.372	13.9764	255.2	13.8871	288.442	14.0743	323.911	14.1704	317.89	14.1458	313.633	14.1976	291.193	14.3421	306.672	14.2177	320.245	13.9233	277.502	14.1188	318.295
14.1839	215.518	13.9361	251.607	14.0123	256.321	13.923	289.431	14.1102	324.46	14.2064	320.051	14.1817	316.136	14.2335	291.805	14.378	306.366	14.2536	318.022	13.9593	277.411	14.1547	317.008
14.2198	213.439	13.9719	251.974	14.0483	257.403	13.959	287.674	14.1461	327.589	14.2423	321.79	14.2177	316.702	14.2694	291.675	14.4139	307.837	14.2896	320.07	13.9952	277.574	14.1906	318.075
14.2557	210.225	14.0077	253.568	14.0843	258.985	13.9949	288.479	14.1819	329.008	14.2782	323.952	14.2536	318.075	14.3053	295.052	14.4498	311.638	14.3255	319.98	14.0311	277.143	14.2264	317.893
14.2915	207.631	14.0434	254.137	14.1203	261.905	14.0308	289.008	14.2178	330.619	14.3141	328.76	14.2896	320.674	14.3412	295.579	14.4857	314.761	14.3615	321.216	14.067	276.583	14.2623	317.251
14.3274	206.672	14.0792	256.184	14.1562	262.786	14.0668	290.27	14.2536	334.136	14.35	330.457	14.3255	322.376	14.3771	297.772	14.5216	318.475	14.3974	322.167	14.103	276.923	14.2982	317.247
14.3633	205.776	14.115	260.44	14.1922	266.546	14.1027	291.991	14.2895	336.545	14.386	332.399	14.3615	326.263	14.413	300.272	14.5575	321.411	14.4334	323.805	14.1389	277.208	14.3341	316.704
14.3991	206.88	14.1508	264.345	14.2282	269.505	14.1386	293.773	14.3253	339.829	14.4219	332.991	14.3974	330.088	14.4489	302.542	14.5934	321.43	14.4693	325.427	14.1748	277.257	14.37	316.51
14.435	206.712	14.1866	267.854	14.2642	268.398	14.1746	297.986	14.3612	340.516	14.4578	330.755	14.4334	330.686	14.4848	305.35	14.6293	322.105	14.5053	327.876	14.2108	276.796	14.4058	318.704
14.4709	206.777	14.2223	265.4	14.3002	267.057	14.2105	299.461	14.3971	339.286	14.4937	329.621	14.4693	330.737	14.5207	305.902	14.6652	320.384	14.5412	331.099	14.2467	276.838	14.4417	317.424
14.5067	206.764	14.2581	261.685	14.3361	266.153	14.2464	300.987	14.4329	338.533	14.5296	330.167	14.5053	329.591	14.5566	306.717	14.7011	320.3	14.5771	335.097	14.2826	277.196	14.4776	315.947
14.5426	205.791	14.2939	259.39	14.3721	262.765	14.2824	301.242	14.4688	335.525	14.5656	328.126	14.5412	328.449	14.5925	305.854	14.737	321.384	14.6131	336.897	14.3186	277.178	14.5135	318.85
14.5785	206.012	14.3297	257.804	14.4081	261.868	14.3183	300.859	14.5046	334.255	14.6015	328.608	14.5771	329.011	14.6284	304.915	14.7729	322.955	14.6491	338.602	14.3545	277.49	14.5494	319.552
14.6143	205.209	14.3655	258.102	14.4441	262.349	14.3542	298.929	14.5405	335.291	14.6374	328.277	14.6131	329.225	14.6643	305.745	14.8088	320.441	14.685	340.727	14.3904	279.075	14.5852	320.628
14.6502	203.839	14.4012	259.239	14.48	262.388	14.3902	298.492	14.5763	336.711	14.6733	326.938	14.6491	328.011	14.7002	307.872	14.8447	319.053	14.7209	337.312	14.4263	279.999	14.6211	319.618
14.686	204.254	14.437	260.884	14.516	262.48	14.4261	296.759	14.6122	335.696	14.7092	324.884	14.685	328.012	14.7361	307.536	14.8806	316.363	14.7569	336.734	14.4623	279.37	14.657	320.917
14.7219	203.847	14.4728	260.067	14.552	262.315	14.462	296.474	14.6481	333.801	14.7452	323.784	14.7209	325.853	14.772	304.956	14.9165	314.733	14.7928	338.166	14.4982	280.931	14.6929	323.241
14.7578	203.97	14.5086	258.277	14.5879	261.748	14.4979	297.698	14.6839	331.938	14.7811	322.477	14.7569	325.455	14.8079	302.15	14.9524	311.785	14.8288	339.197	14.5341	281.582	14.7288	325.248
14.7936	203.08	14.5443	258.363	14.6239	260.733	14.5339	297.033	14.7198	330.897	14.817	319.766	14.7928	323.521	14.8438	299.445	14.9883	312.055	14.8647	337.091	14.5701	283.523	14.7646	326.552
14.8295	204.285	14.5801	257.158	14.6599	259.873	14.5698	296.005	14.7556	329.768	14.8529	319.166	14.8288	321.829	14.8797	298.585	15.0242	310.855	14.9007	335.252	14.606	286.018	14.8005	328.93
14.8654	203.663	14.6159	255.01	14.6959	258.048	14.6057	293.598	14.7915	327.917	14.8888	319.428	14.8647	320.863	14.9156	298.202	15.0601	310.98	14.9366	333.551	14.6419	288.37	14.8364	331.599
14.9012	203.642	14.6517	254.64	14.7318	258.054	14.6417	294.79	14.8273	327.308	14.9248	319.113	14.9007	321.238	14.9515	296.392	15.096	310.537	14.9726	330.612	14.6779	291.211	14.8723	332.475
14.9371	203.418	14.6875	254.065	14.7678	258.139	14.6776	291.718	14.8632	328.806	14.9607	321.112	14.9366	319.491	14.9874	296.116	15.1319	310.51	15.0085	329.898	14.7138	292.688	14.9082	332.563
14.973	204.093	14.7233	254.09	14.8038	259.305	14.7135	292.351	14.8991	328.646	14.9966	320.978	14.9726	319.154	15.0233	294.998	15.1678	309.843	15.0445	328.356	14.7497	293.493	14.944	334.559
15.0088	205.195	14.759	253.687	14.8398	259.8	14.7494	291.107	14.9349	327.273	15.0325	322.169	15.0085	320.126	15.0592	295.972	15.2037	310.081	15.0804	327.594	14.7857	291.511	14.9799	334.117
15.0447	205.435	14.7948	254.837	14.8758	257.899	14.7854	291.289	14.9708	326.932	15.0684	320.816	15.0445	319.86	15.0951	296.737	15.2396	310.537	15.1164	326.416	14.8216	291.134	15.0158	333.366
15.0805	205.617	14.8306	253.545	14.9117	258.516	14.8213	290.968	15.0066	327.745	15.1044	321.143	15.0804	320.052	15.131	296.306	15.2755	311.105	15.1523	326.28	14.8575	292.248	15.0517	334.486
15.1164	205.405	14.8664	252.75	14.9477	258.806	14.8572	291.4	15.0425	327.849	15.1403	321.103	15.1164	318.985	15.1669	296.971	15.3115	310.726	15.1883	327.385	14.8935	293.73	15.0876	334.144
15.1523	205.235	14.9022	253.343	14.9837	259.916	14.8932	291.128	15.0784	328.284	15.1762	321.716	15.1523	320.311	15.2028	297.78	15.3473	310.954	15.2242	328.142	14.9294	293.596	15.1234	332.948
15.1881	205.18	14.9379	254.747	15.0197	260.62	14.9291	290.861	15.1142	327.018	15.2121	322.377	15.1883	320.138	15.2387	297.801	15.3833	312.239	15.2602	328.871	14.9653	291.011	15.1593	330.315
15.224	205.905	14.9737	254.648	15.0556	261.938	14.965	292.621	15.1501	329.281	15.248	322.354	15.2242	321.004	15.2746	297.392	15.4192	312.635	15.2961	326.978	15.0013	289.477	15.1952	327.998
15.2599	206.577	15.0095	255.263	15.0916	260.479	15.001	293.389	15.1859	330.595	15.284	323.741	15.2602	321.223	15.3105	297.15	15.455	311.56	15.3321	327.294	15.0372	287.9	15.2311	326.355
15.2957	205.762	15.0453	256.554	15.1276	260.77	15.0369	293.663	15.2218	331.17	15.3199	324.316	15.2961	320.502	15.3464	297.348	15.4909	315.508	15.368	329.598	15.0731	286.226	15.267	324.913
15.3316	207.758	15.081	256.789	15.1636	261.721	15.0728	292.113	15.2576	331.082	15.3558	324.241	15.3321	321.423	15.3823	298.601	15.5268	314.603	15.404	328.085	15.109	284.646	15.3028	327.266
15.3674	207.526	15.1168	255.43	15.1995	261.469	15.1088	294.02	15.2935	330.469	15.3917	324.242	15.368	323.305	15.4182	298.015	15.5627	314.027	15.4399	328.943	15.145	285.005	15.3387	324.793
15.4033	206.753	15.1526	254.675	15.2355	261.704	15.1447	294.051	15.3294	332.739	15.4276	325.873	15.404	323.779	15.4541	298.461	15.5986	315.163	15.4759	328.528	15.1809	284.433	15.3746	325.448
15.4392	207.078	15.1884	254.448	15.2715	262.749	15.1806	294.091	15.3652	331.902	15.4636	324.728	15.4399	324.739	15.49	299.491	15.6346	315.186	15.5118	330.528	15.2168	284.19	15.4105	325.117
15.475	208.142	15.2242	256.65	15.3074	261.662	15.2165	295.239	15.4011	333.977	15.4995	326.854	15.4759	325.212	15.5259	301.708	15.6705	314.608	15.5478	330.888	15.2528	282.451	15.4464	325.7
15.5109	209.02	15.2599	256.056	15.3434	263.098	15.2525	295.592	15.4369	332.647	15.5354	327.898	15.5118	325.147	15.5618	301.181	15.7064	315.579	15.5837	332.235	15.2887	283.138	15.4822	323.478
15.5468	209.761	15.2957	256.355	15.3794	262.839	15.2884	295.236	15.4728	332.558	15.5713	327.251	15.5478	325.651	15.5977	301.841	15.7423	315.969	15.6197	332.403	15.3246	284.219	15.5181	324.622
15.5826	209.653	15.3315	257.244	15.4154	263.859	15.3243	297.07	15.5087	333.658	15.6072	327.598	15.5837	324.989	15.6336	301.63	15.7782	315.446	15.6556	331.857	15.3606	284.97	15.554	325.47
15.6185	210.005	15.3673	257.582	15.4514	264.457	15.3603	297.904	15.5445	333.719	15.6432	328.729	15.6197	325.512	15.6695	300.993	15.814	315.734	15.6916	331.806	15.3965	285.586	15.5899	326.561
15.6544	211.166	15.4031	259.077	15.4873	266.126	15.3962	297.293	15.5804	336.23	15.6791	329.75	15.6556	327.204	15.7054	302.464	15.8499	316.373	15.7275	332.859	15.4324	285.355	15.6258	326.961
15.6902	211.352	15.4388	259.22	15.5233	266.289	15.4321	298.663	15.6162	337.747	15.715	329.532	15.6916	327.466	15.7413	303.598	15.8858	318.045	15.7635	332.845	15.4683	285.542	15.6616	327.377
15.7261	213.243	15.4746	259.287	15.5593	266.887	15.4681	298.432	15.6521	339.073	15.7509	332.186	15.7275	329.382	15.7772	303.581	15.9217	317.47	15.7994	332.955	15.5043	285.607	15.6975	326.34
15.7619	214.567	15.5104	259.023	15.5953	267.247	15.504	299.991	15.688	339.688	15.7868	332.921	15.7635	329.972	15.8131	304.344	15.9576	318.832	15.8354	334.044	15.5402	285.436	15.7334	326.698
15.7978	216.49	15.5462	261.25	15.6312	268.966	15.5399	299.919	15.7238	340.891	15.8228	332.986	15.7994	330.606	15.849	305.025	15.9936	317.572	15.8713	335.043	15.5762	284.404	15.7693	327.063
15.8337	216.642	15.582	262.408	15.6672	270.162	15.5759	300.345	15.7597	342.747	15.8587	333.136	15.8354	331.14	15.8849	304.513	16.0295	316.831	15.9072	332.725	15.6121	284.907	15.8052	327.515
15.8695	216.332	15.6177	263.15	15.7032	271.316	15.6118	302.16	15.7955	343.147	15.8946	335.964	15.8713	331.63	15.9207	304.651	16.0653	316.764	15.9432	334.442	15.648	285.9	15.841	329.303
15.9054	218.609	15.6535	265.078	15.7392	273.734	15.6477	304.075	15.8314	344.005	15.9305	336.898	15.9072	333.326	15.9566	306.015	16.1013	316.056	15.9791	333.644	15.6839	287.716	15.8769	328.436
15.9413	219.356	15.6893	265.76	15.7751	273.568	15.6836	305.02	15.8672	347.782	15.9664	340.048	15.9432	332.591	15.9925	305.044	16.1371	317.521	16.0151	333.549	15.7199	288.769	15.9128	328.173
15.9771	221.354	15.7251	268.079	15.8111	275.259	15.7196	306.06	15.9031	347.864	16.0024	339.277	15.9791	333.82	16.0284	305.584	16.173	319.849	16.051	332.64	15.7558	288.106	15.9487	327.628
16.013	221.63	15.7609	268.378	15.8471	277.089	15.7555	308.54	15.939	349.475	16.0383	340.749	16.0151	333.471	16.0643	307.059	16.209	324.17	16.087	332.134	15.7917	286.64	15.9846	327.538
16.0489	224.163	15.7966	269.707	15.8831	277.476	15.7914	310.172	15.9748	351.104	16.0742	344.318	16.051	335.416	16.1002	306.619	16.2448	325.454	16.1229	332.028	15.8277	288.37	16.0204	326.819
16.0847	224.506	15.8324	271.267	15.919	280.642	15.8274	310.505	16.0107	351.428	16.1101	345.198	16.087	338.804	16.1361	306.575	16.2808	328.587	16.1589	332.954	15.8636	288.802	16.0563	327.609
16.1206	226.559	15.8682	273.276	15.955	281.018	15.8633	311.581	16.0465	354.141	16.146	349.363	16.1229	338.269	16.172	309.782	16.3166	333.078	16.1948	336.229	15.8995	288.068	16.0922	326.21
16.1564	229.169	15.904	274.794	15.991	282.427	15.8992	314.393	16.0824	356.426	16.182	354.456	16.1589	341.996	16.2079	312.806	16.3526	335.208	16.2308	338.93	15.9355	288.358	16.1281	324.534
16.1923	229.52	15.9398	276.892	16.027	283.369	15.9352	315.593	16.1182	357.785	16.2179	359.64	16.1948	346.241	16.2438	317.362	16.3884	339.66	16.2667	342.933	15.9714	288.329	16.164	325.573
16.2282	230.924	15.9755	278.699	16.0629	286.654	15.9711	317.137	16.1541	362.561	16.2538	362.454	16.2308	351.797	16.2797	321.857	16.4244	342.145	16.3027	345.28	16.0073	288.618	16.1998	326.868
16.264	229.313	16.0113	280.904	16.0989	287.884	16.007	317.645	16.19	367.116	16.2897	366.955	16.2667	357.441	16.3156	326.62	16.4602	348.528	16.3386	347.968	16.0433	287.133	16.2357	330.334
16.2999	228.639	16.0471	284.164	16.1349	289.619	16.043	320.209	16.2258	374.078	16.3256	370.313	16.3027	363.085	16.3515	330.801	16.4962	355.465	16.3746	347.662	16.0792	287.376	16.2716	334.038
16.3358	227.814	16.0829	286.129	16.1709	290.944	16.0789	322.142	16.2617	377.699	16.3616	372.16	16.3386	368.26	16.3874	335.721	16.5321	363.82	16.4105	351.667	16.1151	286.094	16.3075	336.23
16.3716	228.08	16.1186	287.927	16.2068	293.443	16.1148	322.271	16.2975	377.138	16.3975	374.42	16.3746	372.698	16.4233	342.386	16.5679	374.307	16.4465	354.059	16.1511	287.813	16.3434	339.603
16.4075	226.376	16.1544	289.113	16.2428	293.84	16.1507	326.02	16.3334	378.115	16.4334	372.654	16.4105	378.231	16.4592	348.435	16.6039	376.403	16.4824	356.852	16.187	288.704	16.3792	340.664
16.4433	225.93	16.1902	291.418	16.2788	292.709	16.1867	328.053	16.3693	378.687	16.4693	371.141	16.4465	378.305	16.4951	352.426	16.6397	377.852	16.5184	362.856	16.2229	290.634	16.4151	343.008
16.4792	224.55	16.226	290.015	16.3148	292.277	16.2226	331.483	16.4051	377.822	16.5052	370.667	16.4824	378.864	16.531	356.206	16.6757	381.002	16.5543	368.705	16.2588	294.599	16.451	343.229
16.5151	225.313	16.2618	288.707	16.3507	291.443	16.2585	331.457	16.441	374.718	16.5412	367.044	16.5184	376.781	16.5669	357.935	16.7115	379.748	16.5903	374.806	16.2948	296.799	16.4869	342.834
16.5509	225.109	16.2976	288.227	16.3867	290.124	16.2945	331.434	16.4768	372.346	16.5771	364.475	16.5543	376.169	16.6028	354.643	16.7475	377.255	16.6262	383.102	16.3307	298.286	16.5228	344.383
16.5868	224.343	16.3333	288.004	16.4227	289.715	16.3304	330.743	16.5127	371.054	16.613	362.837	16.5903	373.936	16.6387	353.155	16.7834	376.067	16.6622	390.6	16.3666	299.332	16.5586	343.896
16.6227	223.716	16.3691	286.639	16.4587	288.753	16.3663	330.632	16.5485	369.636	16.6489	360.782	16.6262	370.915	16.6746	351.666	16.8193	373.89	16.6981	396.704	16.4026	300.067	16.5945	343.505
16.6585	224.094	16.4049	285.195	16.4946	287.659	16.4022	329.22	16.5844	368.724	16.6848	359.541	16.6622	368.377	16.7105	346.208	16.8551	367.931	16.7341	400.487	16.4385	303.127	16.6304	343.761
16.6944	223.668	16.4407	285.568	16.5306	287.646	16.4382	327.138	16.6203	369.291	16.7208	355.903	16.6981	365.722	16.7464	344.992	16.891	361.96	16.77	399.96	16.4744	305.046	16.6663	346.938
16.7303	222.775	16.4764	284.836	16.5666	286.698	16.4741	328.371	16.6561	367.344	16.7567	356.615	16.7341	362.187	16.7823	342.83	16.927	357.027	16.806	400.353	16.5104	304.196	16.7022	348.411
16.7661	224.262	16.5122	281.758	16.6026	285.79	16.51	327.48	16.692	366.787	16.7926	355.718	16.77	361.547	16.8182	341.068	16.9629	351.994	16.8419	399.747	16.5463	306.452	16.7381	351.718
16.802	224.711	16.548	281.341	16.6385	285.375	16.546	323.408	16.7278	364.659	16.8285	355.113	16.806	359.248	16.8541	337.234	16.9988	349.672	16.8779	396.316	16.5822	311.131	16.7739	354.495
16.8378	224.293	16.5838	280.544	16.6745	285.901	16.5819	322.141	16.7637	361.224	16.8644	355.054	16.8419	358.162	16.89	333.661	17.0347	349.012	16.9138	393.184	16.6181	314.64	16.8098	359.479
16.8737	228.271	16.6196	280.485	16.7105	284.239	16.6178	322.742	16.7995	361.714	16.9004	355.258	16.8779	354.685	16.9259	333.264	17.0706	346.627	16.9498	386.76	16.6541	319.703	16.8457	368.435
16.9096	232.294	16.6553	279.934	16.7465	284.287	16.6538	321.423	16.8354	362.347	16.9363	355.555	16.9138	352.609	16.9618	331.385	17.1065	346.755	16.9857	382.189	16.69	327.927	16.8816	377.095
16.9454	234.867	16.6911	278.484	16.7824	285.298	16.6897	321.921	16.8713	363.345	16.9722	355.477	16.9498	354.127	16.9977	330.101	17.1424	346.226	17.0217	376.059	16.726	336.291	16.9174	386.192
16.9813	237.7	16.7269	278.988	16.8184	285.851	16.7256	323.556	16.9071	361.391	17.0081	356.117	16.9857	354.746	17.0336	331.587	17.1783	345.81	17.0576	372.082	16.7619	343.179	16.9533	395.169
17.0172	236.797	16.7627	281.485	16.8544	286.714	16.7616	322.949	16.943	364.499	17.044	359.31	17.0217	354.025	17.0695	330.183	17.2142	346.422	17.0936	369.189	16.7978	349.106	16.9892	403.901
17.053	234.789	16.7985	280.136	16.8904	289.913	16.7975	323.931	16.9788	364.865	17.08	359.685	17.0576	354.751	17.1054	331.443	17.2501	347.425	17.1295	367.702	16.8337	354.83	17.0251	408.87
17.0889	235.867	16.8342	280.701	16.9263	290.451	16.8334	322.813	17.0147	366.837	17.1159	361.152	17.0936	357.401	17.1413	331.469	17.286	348.499	17.1654	366.911	16.8697	354.887	17.061	412.389
17.1247	237.565	16.87	283.304	16.9623	291.309	16.8694	325.558	17.0506	370.052	17.1518	365.45	17.1295	358.584	17.1772	330.832	17.3219	350.176	17.2014	366.295	16.9056	355.571	17.0968	414.478
17.1606	236.424	16.9058	286.506	16.9983	293.112	16.9053	326.519	17.0864	371.585	17.1877	368.525	17.1654	360.963	17.2131	332.913	17.3578	352.088	17.2373	367.827	16.9415	355.593	17.1327	415.466
17.1965	234.869	16.9416	291.36	17.0343	295.965	16.9412	328.455	17.1223	374.636	17.2236	369.68	17.2014	363.064	17.249	335.084	17.3937	354.323	17.2733	368.94	16.9775	353.194	17.1686	414.828
17.2323	236.942	16.9774	291.627	17.0702	296.841	16.9771	328.512	17.1581	375.783	17.2596	371.616	17.2373	366.379	17.2849	337.557	17.4296	359.307	17.3092	369.41	17.0134	347.051	17.2045	408.698
17.2682	236.963	17.0131	292.587	17.1062	296.979	17.0131	330.588	17.194	378.716	17.2955	374.568	17.2733	366.724	17.3208	338.243	17.4655	363.357	17.3452	371.789	17.0493	342.012	17.2404	401.073
17.3041	238.913	17.0489	290.484	17.1422	296.919	17.049	333.364	17.2298	377.694	17.3314	375.968	17.3092	367.497	17.3567	339.328	17.5014	366.447	17.3811	373.732	17.0853	336.139	17.2763	391.647
17.3399	240.844	17.0847	290.757	17.1782	298.684	17.0849	334.86	17.2657	381.837	17.3673	379.099	17.3452	371.911	17.3926	342.267	17.5373	371.999	17.4171	374.767	17.1212	329.193	17.3121	387.074
17.3758	244.006	17.1205	291.386	17.2141	299.079	17.1209	335.566	17.3016	384.053	17.4032	385.041	17.3811	375.115	17.4285	348.515	17.5732	382.394	17.453	378.302	17.1571	324.711	17.348	382.165
17.4117	247.175	17.1562	291.72	17.2501	298.035	17.1568	337.529	17.3374	384.211	17.4392	390.688	17.4171	379.832	17.4644	352.301	17.6091	387.11	17.489	384.795	17.193	321.196	17.3839	379.765
17.4475	250.514	17.192	293.09	17.2861	301.026	17.1927	335.846	17.3733	390.514	17.4751	398.818	17.453	386.323	17.5003	357.351	17.645	394.374	17.5249	391.614	17.229	321.138	17.4198	382.478
17.4834	252.059	17.2278	292.463	17.3221	303.431	17.2286	338.198	17.4091	397.197	17.511	406.544	17.489	392.725	17.5362	363.037	17.6809	405.681	17.5609	399.457	17.2649	321.02	17.4556	379.688
17.5192	252.372	17.2636	292.693	17.358	307.715	17.2646	340.013	17.445	404.655	17.5469	414.965	17.5249	403.3	17.5721	371.501	17.7168	415.389	17.5968	408.205	17.3008	319.881	17.4915	378.7
17.5551	252.736	17.2994	294.817	17.394	312.815	17.3005	341.113	17.4809	411.477	17.5828	422.472	17.5609	414.383	17.608	379.781	17.7527	428.148	17.6328	415.177	17.3368	320.439	17.5274	380.638
17.591	252.311	17.3351	298.474	17.43	315.126	17.3364	344.402	17.5167	418.279	17.6188	426.006	17.5968	424.328	17.6439	388.687	17.7886	441.321	17.6687	422.411	17.3727	320.597	17.5633	384.672
17.6268	252.721	17.3709	301.065	17.466	318.313	17.3724	349.869	17.5526	425.759	17.6547	433.25	17.6328	429.501	17.6797	395.837	17.8245	459.672	17.7047	427.111	17.4086	322.304	17.5992	393.331
17.6627	253.281	17.4067	303.276	17.5019	321.254	17.4083	353.855	17.5884	431.589	17.6906	441.98	17.6687	434.729	17.7157	406.278	17.8604	476.995	17.7406	432.398	17.4446	324.214	17.635	401.244
17.6986	259.753	17.4425	304.175	17.5379	324.023	17.4442	358.864	17.6243	438.332	17.7265	459.298	17.7047	443.855	17.7516	416.714	17.8963	498.711	17.7766	443.125	17.4805	325.776	17.6709	410.078
17.7344	271.153	17.4783	304.046	17.5739	327.801	17.4802	363.922	17.6602	446.021	17.7624	479.047	17.7406	461.12	17.7874	431.213	17.9322	519.209	17.8125	454.271	17.5164	330.486	17.7068	417.838
17.7703	289.292	17.5141	304.241	17.6099	333.197	17.5161	366.546	17.696	461.667	17.7984	502.083	17.7766	478.274	17.8234	447.564	17.9681	533.793	17.8485	473.527	17.5524	337.801	17.7427	424.723
17.8061	311.366	17.5498	305.688	17.6458	340.692	17.552	370.693	17.7319	481.156	17.8343	525.198	17.8125	498.779	17.8592	467.484	18.004	544.111	17.8844	491.124	17.5883	343.222	17.7786	428.354
17.842	328.149	17.5856	307.457	17.6818	352.86	17.588	375.296	17.7677	504.903	17.8702	542.386	17.8485	521.265	17.8951	487.841	18.0399	547.747	17.9204	511.525	17.6242	347.064	17.8145	426.59
17.8779	344.579	17.6214	310.278	17.7178	371.119	17.6239	383.983	17.8036	526.004	17.9061	554.123	17.8844	538.24	17.931	500.836	18.0758	546.874	17.9563	533.704	17.6602	352.435	17.8503	423.855
17.9137	348.204	17.6572	313.6	17.7538	395.624	17.6598	393.723	17.8394	549.271	17.942	559.879	17.9204	553.49	17.9669	509.454	18.1117	533.222	17.9923	551.439	17.6961	357.871	17.8862	423.574
17.9496	329.057	17.6929	319.895	17.7897	419.402	17.6958	410.099	17.8753	565.026	17.978	556.073	17.9563	562.648	18.0028	511.735	18.1476	517.625	18.0282	565.761	17.732	362.951	17.9221	425.843
17.9855	297.505	17.7287	334.682	17.8257	439.783	17.7317	432.156	17.9111	574.872	18.0139	541.221	17.9923	559.755	18.0387	509.578	18.1835	496.581	18.0642	573.068	17.7679	365.765	17.958	433.665
18.0213	274.243	17.7645	358.892	17.8617	458.025	17.7676	458.751	17.947	572.963	18.0498	514.651	18.0282	549.581	18.0746	504.762	18.2194	478.312	18.1001	572.624	17.8039	373.609	17.9938	445.913
18.0572	260.189	17.8003	384.512	17.8977	465.014	17.8035	482.621	17.9829	560.975	18.0857	489.523	18.0642	533.035	18.1105	486.627	18.2553	460.446	18.1361	565.273	17.8398	384.695	18.0297	466.524
18.0931	251.951	17.8361	410.945	17.9336	457.089	17.8395	501.148	18.0187	533.457	18.1216	467.524	18.1001	509.074	18.1464	466.941	18.2912	450.093	18.172	552.902	17.8757	398.377	18.0656	493.049
18.1289	249.814	17.8718	433.982	17.9696	431.698	17.8754	516.994	18.0546	504.734	18.1576	449.317	18.1361	483.843	18.1823	445.67	18.3271	445.524	18.208	534.727	17.9117	417.877	18.1015	522.288
18.1648	248.175	17.9076	450.796	18.0056	402.61	17.9113	520.811	18.0904	480.086	18.1935	441.34	18.172	464.609	18.2182	430.763	18.363	448.521	18.2439	513.633	17.9476	440.183	18.1374	549.497
18.2006	249.438	17.9434	430.851	18.0416	378.141	17.9473	507.938	18.1263	463.466	18.2294	444.189	18.208	452.909	18.2541	419.555	18.3989	464.076	18.2798	495.397	17.9835	463.347	18.1732	572.726
18.2365	256.693	17.9792	389.912	18.0775	359.895	17.9832	483.632	18.1622	454.257	18.2653	450.433	18.2439	447.223	18.29	416.817	18.4348	485.299	18.3158	477.749	18.0195	483.807	18.2091	589.107
18.2724	267.062	18.015	355.176	18.1135	347.912	18.0191	451.324	18.198	449.121	18.3012	471.44	18.2798	451.234	18.3259	419.964	18.4707	508.832	18.3517	471.25	18.0554	499.541	18.245	599.902
18.3082	278.719	18.0507	335.129	18.1495	343.15	18.0551	424.356	18.2339	457.449	18.3372	496.161	18.3158	466.657	18.3618	432.798	18.5066	527.783	18.3877	469.902	18.0913	511.765	18.2809	596.737
18.3441	282.063	18.0865	322.908	18.1855	345.883	18.091	408.803	18.2697	469.913	18.3731	512.287	18.3517	494.214	18.3977	453.462	18.5425	529.465	18.4236	474.676	18.1273	517.961	18.3168	584.323
18.38	274.465	18.1223	316.963	18.2215	354.18	18.1269	397.188	18.3056	490.285	18.409	508.38	18.3877	524.683	18.4336	475.548	18.5784	510.092	18.4596	489.627	18.1632	515.252	18.3527	568.907
18.4158	263.488	18.1581	314.361	18.2574	368.229	18.1628	392.149	18.3414	507.333	18.4449	481.862	18.4236	527.574	18.4695	486.934	18.6143	467.454	18.4955	508.246	18.1991	503.778	18.3885	541.771
18.4517	256.139	18.1939	315.575	18.2934	380.241	18.1988	394.885	18.3773	513.365	18.4808	456.317	18.4596	518.03	18.5054	476.91	18.6502	432.87	18.5315	535.009	18.2351	485.665	18.4244	516.512
18.4876	254.755	18.2296	321.753	18.3294	384.911	18.2347	408.492	18.4132	499.026	18.5168	439.021	18.4955	492.622	18.5413	452.639	18.6861	410.819	18.5674	546.495	18.271	464.882	18.4603	498.794
18.5234	253.883	18.2654	336.41	18.3653	376.275	18.2706	423.303	18.449	471.928	18.5527	422.637	18.5315	463.292	18.5772	422.148	18.722	393.574	18.6034	538.978	18.3069	445.665	18.4962	485.496
18.5593	253.398	18.3012	348.142	18.4013	364.877	18.3066	436.283	18.4849	453.301	18.5886	408.733	18.5674	435.139	18.6131	402.537	18.7579	384.466	18.6393	513.582	18.3428	427.809	18.5321	476.026
18.5952	250.936	18.337	354.38	18.4373	353.964	18.3425	436.068	18.5207	436.634	18.6245	403.616	18.6034	421.448	18.649	387.484	18.7938	377.174	18.6753	473.387	18.3788	413.643	18.5679	472.279
18.631	248.699	18.3728	347.861	18.4733	342.879	18.3784	427.61	18.5566	423.517	18.6604	400.824	18.6393	408.886	18.6849	374.991	18.8297	375.338	18.7112	442.748	18.4147	408.101	18.6038	478.52
18.6669	245.972	18.4085	333.896	18.5093	335.074	18.4144	415.524	18.5925	417.349	18.6964	400.123	18.6753	400.646	18.7208	368.466	18.8656	373.26	18.7472	424.397	18.4506	408.943	18.6397	488.569
18.7027	244.908	18.4443	325.248	18.5452	331.973	18.4503	399.216	18.6283	416.763	18.7323	399.696	18.7112	396.819	18.7567	364.112	18.9015	370.833	18.7831	410.349	18.4866	414.473	18.6756	498.772
18.7386	242.415	18.4801	321.407	18.5812	326.85	18.4862	387.005	18.6642	414.363	18.7682	397.202	18.7472	395.273	18.7926	359.917	18.9374	368.094	18.8191	402.571	18.5225	423.427	18.7114	507.18
18.7745	243.008	18.5159	316.762	18.6172	324.082	18.5221	379.156	18.7	410.649	18.8041	394.596	18.7831	393.564	18.8285	358.98	18.9733	367.604	18.855	395.455	18.5584	438.478	18.7473	508.575
18.8103	244.562	18.5516	312.849	18.6532	322.516	18.5581	374.577	18.7359	407.843	18.84	393.91	18.8191	390.423	18.8644	356.35	19.0092	368.257	18.891	390.454	18.5944	454.497	18.7832	500.341
18.8462	247.685	18.5874	311.966	18.6891	320.193	18.594	370.014	18.7718	404.106	18.876	390.86	18.855	390.471	18.9003	358.348	19.0451	368.999	18.9269	386.011	18.6303	461.02	18.8191	482.254
18.882	247.533	18.6232	310.65	18.7251	318.307	18.6299	365.492	18.8076	401.093	18.9119	387.993	18.891	389.946	18.9362	357.654	19.081	369.985	18.9629	385.906	18.6662	454.267	18.855	459.598
18.9179	244.465	18.659	309.941	18.7611	316.45	18.6659	364.008	18.8435	400.114	18.9478	386.776	18.9269	388.261	18.9721	356.161	19.1169	370.189	18.9988	383.676	18.7022	431.778	18.8909	437.173
18.9538	242.511	18.6948	307.34	18.797	316.99	18.7018	363.031	18.8793	396.823	18.9837	387.329	18.9629	387.091	19.008	357.468	19.1528	370.635	19.0348	385.245	18.7381	402.191	18.9267	419.399
18.9896	240.791	18.7306	305.696	18.833	316.756	18.7377	360.074	18.9152	397.765	19.0196	387.803	18.9988	387.234	19.0439	356.528	19.1887	371.172	19.0707	385.149	18.774	378.833	18.9626	406.372
19.0255	242.4	18.7663	307.363	18.869	316.369	18.7737	358.424	18.951	397.369	19.0556	389.654	19.0348	385.783	19.0798	356.628	19.2246	372.38	19.1067	386.018	18.81	364.191	18.9985	396.612
19.0614	244.478	18.8021	308.977	18.905	316.406	18.8096	358.6	18.9869	399.341	19.0915	395.692	19.0707	385.988	19.1157	354.454	19.2605	374.557	19.1426	388.818	18.8459	353.199	19.0344	387.331
19.0972	247.202	18.8379	311.425	18.941	314.871	18.8455	358.829	19.0228	403.327	19.1274	400.533	19.1067	386.141	19.1516	355.587	19.2964	378.012	19.1786	387.474	18.8818	344.524	19.0703	385.431
19.1331	252.101	18.8737	311.954	18.9769	314.871	18.8815	357.121	19.0586	404.376	19.1633	404.666	19.1426	390.005	19.1875	357.926	19.3323	384.199	19.2145	390.503	18.9177	338.981	19.1061	380.37
19.169	256.669	18.9094	311.03	19.0129	317.581	18.9174	356.695	19.0945	406.545	19.1992	412.766	19.1786	396.292	19.2234	360.881	19.3682	392.416	19.2505	389.545	18.9537	335.151	19.142	376.652
19.2048	259.505	18.9452	308.939	19.0489	320.635	18.9533	356.643	19.1303	410.901	19.2352	420.107	19.2145	403.35	19.2593	367.231	19.4041	402.709	19.2864	392.967	18.9896	332.991	19.1779	375.895
19.2407	260.581	18.981	309.436	19.0848	324.947	18.9892	358.071	19.1662	416.809	19.2711	424.691	19.2505	414.574	19.2952	374.536	19.44	409.306	19.3224	394.778	19.0255	331.456	19.2138	374.869
19.2766	262.552	19.0168	306.847	19.1208	330.104	19.0252	360.429	19.202	428.788	19.307	427.452	19.2864	427.132	19.3311	382.936	19.4759	414.458	19.3583	400.264	19.0615	329.951	19.2496	372.904
19.3124	268.551	19.0526	308.106	19.1568	335.011	19.0611	362.023	19.2379	435.912	19.3429	432.399	19.3224	434.047	19.367	389.699	19.5118	421.875	19.3943	404.603	19.0974	332.069	19.2855	372.656
19.3483	272.739	19.0883	313.852	19.1928	342.861	19.097	367.287	19.2738	440.956	19.3788	439.934	19.3583	434.312	19.4029	396.634	19.5477	422.924	19.4302	411.289	19.1333	332.156	19.3214	373.915
19.3841	270.418	19.1241	317.792	19.2288	343.618	19.133	373.545	19.3096	443.619	19.4148	444.665	19.3943	434.999	19.4387	400.583	19.5836	426.773	19.4661	421.144	19.1693	332.438	19.3573	372.939
19.42	262.297	19.1599	325.153	19.2647	349.545	19.1689	382.059	19.3455	449.305	19.4507	444.017	19.4302	437.489	19.4747	403.626	19.6195	427.934	19.5021	428.292	19.2052	333.84	19.3932	375.324
19.4559	257.364	19.1957	331.713	19.3007	355.503	19.2048	388.081	19.3813	453.482	19.4866	440.602	19.4661	441.198	19.5105	408.959	19.6554	424.899	19.538	431.568	19.2411	334.874	19.4291	376.087
19.4917	259.596	19.2315	334.505	19.3367	361.85	19.2408	393.604	19.4172	458.375	19.5225	435.857	19.5021	442.553	19.5465	410.844	19.6913	422.113	19.574	436.202	19.277	334.939	19.4649	380.571
19.5276	257.984	19.2672	335.398	19.3727	360.501	19.2767	399.063	19.4531	455.777	19.5584	428.44	19.538	438.882	19.5824	408.679	19.7272	416.841	19.61	442.048	19.313	336.416	19.5008	384.142
19.5635	252.741	19.303	338.657	19.4086	353.861	19.3126	403.82	19.4889	446.519	19.5944	421.228	19.574	435.971	19.6182	404.323	19.7631	413.194	19.6459	442.551	19.3489	337.012	19.5367	388.077
19.5993	247.748	19.3388	348.265	19.4446	346.153	19.3485	409.665	19.5248	438.554	19.6303	415.003	19.61	428.539	19.6541	399.202	19.799	405.292	19.6819	444.751	19.3849	344.075	19.5726	389.683
19.6352	242.547	19.3746	347.224	19.4806	340.456	19.3845	408.8	19.5606	431.749	19.6662	408.23	19.6459	421.145	19.69	396.114	19.8349	396.884	19.7178	443.246	19.4208	345.514	19.6085	393.545
19.6711	240.505	19.4104	338.984	19.5165	337.349	19.4204	400.732	19.5965	425.609	19.7021	402.476	19.6819	414.69	19.7259	389.283	19.8708	390.707	19.7537	441.384	19.4567	347.561	19.6443	400.008
19.7069	238.557	19.4461	328.759	19.5525	333.196	19.4563	390.278	19.6323	415.944	19.738	394.781	19.7178	407.616	19.7618	383.708	19.9067	384.265	19.7897	436.01	19.4926	353.774	19.6802	408.107
19.7428	235.674	19.4819	327.757	19.5885	329.283	19.4923	384.344	19.6682	411.187	19.774	388.924	19.7537	400.883	19.7977	375.807	19.9426	377.843	19.8256	430.927	19.5286	361.411	19.7161	411.27
19.7786	235.01	19.5177	328.902	19.6245	323.86	19.5282	381.07	19.7041	403.856	19.8099	383.609	19.7897	393.739	19.8336	367.679	19.9785	371.989	19.8616	423.754	19.5645	365.805	19.752	417.271
19.8145	232.887	19.5535	323.915	19.6605	315.504	19.5641	375.138	19.7399	397.515	19.8458	379.561	19.8256	388.454	19.8695	361.554	20.0144	366.963	19.8975	417.068	19.6004	366.811	19.7878	419.115
19.8504	233.412	19.5893	316.903	19.6964	312.634	19.6001	370.161	19.7758	394.131	19.8817	377.034	19.8616	384.723	19.9054	356.449	20.0503	366.794	19.9335	409.53	19.6364	372.831	19.8237	419.96
19.8862	233.025	19.625	308.346	19.7324	307.354	19.636	364.312	19.8116	387.729	19.9176	373.468	19.8975	381.218	19.9413	352.64	20.0862	361.616	19.9694	402.234	19.6723	374.851	19.8596	421.982
19.9221	229.848	19.6608	303.635	19.7684	305.543	19.6719	357.88	19.8475	386.211	19.9536	372.918	19.9335	376.774	19.9772	350.553	20.1221	358.3	20.0054	397.12	19.7082	378.512	19.8955	422.575
19.958	230.943	19.6966	300.796	19.8044	303.952	19.7079	353.345	19.8834	385.191	19.9895	372.427	19.9694	373.078	20.0131	348.292	20.158	357.344	20.0413	392.169	19.7442	381.713	19.9314	424.331
19.9938	230.161	19.7324	298.202	19.8403	302.189	19.7438	348.376	19.9192	381.789	20.0254	371.358	20.0054	373.429	20.049	343.634	20.1939	356.051	20.0773	388.701	19.7801	384.668	19.9672	424.115
20.0297	228.783	19.7682	295.651	19.8763	300.556	19.7797	344.604	19.9551	380.343	20.0613	369.828	20.0413	370.539	20.0849	340.799	20.2298	355.937	20.1132	384.35	19.816	384.645	20.0031	423.49
20.0655	229.034	19.8039	294.187	19.9123	299.208	19.8157	344.207	19.9909	378.731	20.0972	367.962	20.0773	367.682	20.1208	339.875	20.2657	355.245	20.1492	382.74	19.8519	380.303	20.039	420.581
20.1014	229.684	19.8397	292.485	19.9483	297.171	19.8516	342.975	20.0268	379.667	20.1332	366.85	20.1132	368.487	20.1567	341.543	20.3016	356.776	20.1851	380.735	19.8879	373.871	20.0749	415.257
20.1373	229.424	19.8755	291.254	19.9842	297.409	19.8875	339.943	20.0626	377.511	20.1691	366.971	20.1492	367.457	20.1926	339.268	20.3375	355.297	20.2211	379.768	19.9238	369.004	20.1108	407.717
20.1731	230.725	19.9113	292.161	20.0202	297.939	19.9234	337.629	20.0985	377.242	20.205	367.63	20.1851	367.601	20.2285	339.346	20.3734	355.551	20.257	374.993	19.9597	363.273	20.1467	402.143
20.209	231.047	19.9471	290.511	20.0562	297.924	19.9594	335.745	20.1344	375.626	20.2409	367.68	20.2211	366.585	20.2644	339.203	20.4093	352.532	20.293	374.719	19.9957	356.391	20.1825	395.29
20.2449	231.801	19.9828	288.173	20.0922	297.497	19.9953	335.32	20.1702	374.84	20.2768	368.709	20.257	366.031	20.3003	338.139	20.4452	355.342	20.3289	374.196	20.0316	350.775	20.2184	389.96
20.2807	231.029	20.0186	289.03	20.1281	296.361	20.0312	334.152	20.2061	376.777	20.3128	369.659	20.293	367.08	20.3362	338.548	20.4811	354.732	20.3649	373.933	20.0675	343.563	20.2543	385.187
20.3166	231.815	20.0544	289.274	20.1641	296.42	20.0672	334.068	20.2419	377.933	20.3487	370.029	20.3289	367.694	20.3721	339.495	20.517	356.319	20.4008	375.238	20.1035	338.016	20.2902	382.687
20.3525	234.074	20.0902	289.041	20.2001	299.112	20.1031	334.065	20.2778	378.215	20.3846	372.301	20.3649	369.275	20.408	341.612	20.5529	357.055	20.4368	373.054	20.1394	334.134	20.326	379.57
20.3883	233.22	20.1259	289.595	20.2361	299.659	20.139	335.363	20.3136	380.173	20.4205	374.456	20.4008	369.901	20.4439	340.727	20.5888	360.695	20.4727	374.373	20.1753	332.291	20.3619	378.831
20.4242	232.606	20.1617	289.844	20.272	299.633	20.1749	336.049	20.3495	381.3	20.4564	375.235	20.4368	371.341	20.4798	342.281	20.6247	362.685	20.5087	375.981	20.2113	331.556	20.3978	373.784
20.46	231.648	20.1975	291.94	20.308	301.633	20.2109	338.14	20.3854	383.891	20.4924	377.782	20.4727	371.574	20.5157	343.23	20.6606	364.965	20.5446	375.983	20.2472	328.968	20.4337	373.745
20.4959	231.637	20.2333	291.542	20.344	302.014	20.2468	338.961	20.4212	385.422	20.5283	380.094	20.5087	372.474	20.5516	343.094	20.6965	367.882	20.5806	377.687	20.2831	327.808	20.4696	372.459
20.5318	232.913	20.2691	292.41	20.38	302.209	20.2827	339.406	20.4571	386.402	20.5642	381.834	20.5446	375.22	20.5875	346.572	20.7324	369.085	20.6165	378.59	20.3191	327.118	20.5054	371.264
20.5676	233.265	20.3048	293.265	20.4159	301.795	20.3187	339.928	20.4929	388.878	20.6001	382.581	20.5806	378.599	20.6234	350.817	20.7683	369.014	20.6525	379.788	20.355	324.967	20.5413	371.082
20.6035	234.945	20.3406	293.467	20.4519	303.585	20.3546	340.894	20.5288	389.42	20.636	384.064	20.6165	381.447	20.6593	351.959	20.8042	370.41	20.6884	382.634	20.3909	324.553	20.5772	369.542
20.6394	237.119	20.3764	293.953	20.4879	303.221	20.3905	342.76	20.5647	391.727	20.672	386.086	20.6525	382.552	20.6952	354.486	20.8401	371.214	20.7244	386.341	20.4269	324.852	20.6131	370.681
20.6752	238.778	20.4122	293.854	20.5239	306.639	20.4265	344.756	20.6005	392.867	20.7079	388.167	20.6884	385.266	20.7311	354.16	20.876	369.801	20.7603	387.965	20.4628	324.295	20.649	370.304
20.7111	237.816	20.448	293.646	20.5598	307.652	20.4624	343.943	20.6364	394.355	20.7438	385.678	20.7244	385.691	20.767	356.355	20.9119	370.115	20.7963	391.113	20.4987	324.253	20.6849	370.032
20.7469	236.609	20.4837	293.178	20.5958	310.696	20.4983	345.419	20.6722	395.188	20.7797	382.771	20.7603	385.234	20.8029	356.119	20.9478	367.775	20.8322	391.952	20.5346	324.864	20.7207	369.684
20.7828	234.791	20.5195	293.87	20.6318	311.072	20.5343	347.893	20.7081	393.882	20.8156	383.135	20.7963	383.601	20.8388	355.083	20.9837	366.481	20.8681	391.533	20.5706	323.301	20.7566	370.046
20.8187	234.174	20.5553	295.102	20.6678	312.094	20.5702	349.583	20.744	392.463	20.8516	379.429	20.8322	382.092	20.8747	354.617	21.0196	367.813	20.9041	390.131	20.6065	324.97	20.7925	371.022
20.8545	233.266	20.5911	296.427	20.7037	309.683	20.6061	353.954	20.7798	390.213	20.8875	377.61	20.8681	379.352	20.9106	352.873	21.0555	365.279	20.94	387.935	20.6424	325.605	20.8284	373.022
20.8904	232.296	20.6269	299.978	20.7397	307.786	20.642	352.837	20.8157	390.096	20.9234	376.026	20.9041	378.744	20.9465	350.606	21.0914	365.46	20.976	389.388	20.6784	327.242	20.8642	374.641
20.9263	231.978	20.6626	302.506	20.7757	305.79	20.678	351.314	20.8515	385.657	20.9593	376.818	20.94	377.558	20.9824	349.2	21.1273	366.365	21.0119	388.753	20.7143	329.235	20.9001	374.624
20.9621	233.649	20.6984	304.096	20.8117	304.621	20.7139	350.003	20.8874	384.467	20.9952	376.735	20.976	377.016	21.0183	348.839	21.1632	365.578	21.0479	387.79	20.7502	330.323	20.936	374.517
20.998	232.818	20.7342	301.899	20.8476	302.681	20.7498	347.342	20.9232	384.318	21.0312	375.122	21.0119	376.327	21.0542	348.139	21.1991	365.757	21.0838	386.071	20.7862	332.708	20.9719	376.989
21.0339	232.253	20.77	297.097	20.8836	300.424	20.7858	347.226	20.9591	383.864	21.0671	378.068	21.0479	375.178	21.0901	347.922	21.235	366.828	21.1198	384.319	20.8221	336.493	21.0078	378.856
21.0697	234.637	20.8058	295.561	20.9196	302.751	20.8217	343.557	20.9949	384.919	21.103	378.64	21.0838	376.862	21.126	348.188	21.2709	369.476	21.1557	385.327	20.858	337.078	21.0436	378.724
21.1056	236.717	20.8415	295.169	20.9556	301.4	20.8576	340.815	21.0308	385.566	21.1389	379.863	21.1198	377.612	21.1619	350.201	21.3068	371.465	21.1917	386.307	20.894	337.476	21.0795	378.84
21.1414	238.158	20.8773	292.984	20.9915	300.81	20.8936	341.145	21.0667	387.59	21.1748	381.96	21.1557	377.156	21.1977	350.483	21.3427	372.636	21.2276	385.96	20.9299	334.602	21.1154	379.223
21.1773	240.933	20.9131	294.194	21.0275	304.593	20.9295	340.179	21.1025	389.798	21.2108	387.491	21.1917	378.72	21.2337	352.87	21.3786	374.565	21.2636	386.671	20.9658	335.754	21.1513	378.378
21.2132	242.477	20.9489	293.775	21.0635	306.159	20.9654	341.762	21.1384	390.041	21.2467	391.545	21.2276	382.97	21.2695	355.328	21.4145	380.475	21.2995	387.908	21.0018	336.27	21.1872	378.737
21.249	244.282	20.9847	295.499	21.0995	307.042	21.0013	342.367	21.1743	394.15	21.2826	396.498	21.2636	388.335	21.3055	358.391	21.4504	384.51	21.3355	388.796	21.0377	336.398	21.2231	378.232
21.2849	245.906	21.0204	296.131	21.1354	309.988	21.0373	343.335	21.2101	398.501	21.3185	403.808	21.2995	392.018	21.3413	361.304	21.4863	391.5	21.3714	391.117	21.0736	335.779	21.2589	374.856
21.3208	246.391	21.0562	297.031	21.1714	312.75	21.0732	344.863	21.246	404.094	21.3544	407.109	21.3355	397.771	21.3773	366.658	21.5222	396.073	21.4074	394.824	21.1095	334.598	21.2948	376.78
21.3566	245.863	21.092	299.04	21.2074	314.858	21.1091	348.453	21.2818	411.14	21.3904	410.604	21.3714	402.124	21.4131	370.2	21.5581	401.91	21.4433	397.356	21.1455	333.623	21.3307	376.097
21.3925	245.389	21.1278	300.24	21.2434	319.807	21.1451	350.677	21.3177	416.408	21.4263	412.509	21.4074	405.435	21.449	372.472	21.594	406.166	21.4793	401.68	21.1814	332.552	21.3666	376.619
21.4283	246.108	21.1636	303.027	21.2793	324.626	21.181	356.471	21.3535	416.796	21.4622	418.044	21.4433	410.062	21.4849	379.501	21.6299	413.498	21.5152	407.239	21.2173	332.461	21.4025	377.103
21.4642	249.49	21.1993	305.455	21.3153	324.296	21.2169	358.678	21.3894	420.878	21.4981	423.04	21.4793	417.042	21.5208	385.996	21.6658	419.579	21.5512	413.715	21.2533	331.338	21.4383	377.29
21.5001	249.131	21.2351	309.458	21.3513	326.736	21.2529	364.115	21.4252	424.093	21.534	426.326	21.5152	420.997	21.5567	390.51	21.7017	425.466	21.5871	421.78	21.2892	333.518	21.4742	377.65
21.5359	252.129	21.2709	311.759	21.3873	329.748	21.2888	369.362	21.4611	424.847	21.57	430.173	21.5512	426.354	21.5926	396.019	21.7376	433.818	21.6231	427.477	21.3251	334.073	21.5101	381.835
21.5718	254.73	21.3067	312.957	21.4232	332.077	21.3247	371.323	21.497	428.799	21.6059	436.085	21.5871	432.44	21.6285	400.951	21.7735	440.184	21.659	434.415	21.3611	334.476	21.546	384.311
21.6077	253.153	21.3424	311.354	21.4592	333.219	21.3606	373.219	21.5328	434.869	21.6418	437.295	21.6231	437.251	21.6644	406.522	21.8094	442.092	21.695	442.767	21.397	338.997	21.5818	385.585
21.6435	252.912	21.3782	310.93	21.4952	336.327	21.3966	374.69	21.5687	439.145	21.6777	436.6	21.659	439.858	21.7003	411.96	21.8453	436.66	21.7309	451.384	21.4329	339.193	21.6177	390.292
21.6794	255.096	21.414	312.472	21.5312	339.571	21.4325	376.737	21.6045	440.113	21.7136	435.783	21.695	442.204	21.7362	414.282	21.8812	434.125	21.7669	459.943	21.4688	342.043	21.6536	393.032
21.7153	254.929	21.4498	315.947	21.5671	339.731	21.4685	381.845	21.6404	441.851	21.7496	432.978	21.7309	441.623	21.7721	414.317	21.9171	431.407	21.8028	465.772	21.5048	345.497	21.6895	399.493
21.7511	255.841	21.4856	320.906	21.6031	341.57	21.5044	382.829	21.6763	442.197	21.7855	428.802	21.7669	437.008	21.808	412.888	21.953	426.272	21.8388	466.87	21.5407	350.225	21.7254	408.009
21.787	256.576	21.5214	323.627	21.6391	340.292	21.5403	385.361	21.7121	439.382	21.8214	425.428	21.8028	434.882	21.8439	409.615	21.9889	423.321	21.8747	467.793	21.5767	355.781	21.7613	412.8
21.8228	256.063	21.5571	324.784	21.6751	338.336	21.5762	388.455	21.748	437.038	21.8573	421.989	21.8388	430.286	21.8798	403.726	22.0248	420.094	21.9107	465.867	21.6126	360.496	21.7971	419.298
21.8587	256.901	21.5929	328.627	21.711	338.021	21.6122	387.212	21.7838	432.481	21.8932	418.357	21.8747	425.737	21.9157	401.424	22.0607	415.18	21.9466	461.258	21.6485	364.212	21.833	427.086
21.8946	254.241	21.6287	326.563	21.747	336.523	21.6481	387.82	21.8197	430.46	21.9292	416.858	21.9107	423.366	21.9516	399.426	22.0966	410.494	21.9825	458.766	21.6844	371.626	21.8689	433.052
21.9304	251.601	21.6645	325.438	21.783	336.619	21.684	387.639	21.8556	427.665	21.9651	415.781	21.9466	420.208	21.9875	393.898	22.1325	405.543	22.0185	453.696	21.7204	376.817	21.9048	439.888
21.9663	252.036	21.7003	326.687	21.819	335.351	21.72	383.377	21.8914	425.958	22.001	412.079	21.9825	417.49	22.0234	391.852	22.1684	401.528	22.0544	447.755	21.7563	382.831	21.9407	451.079
22.0022	249.774	21.736	327.563	21.8549	335.269	21.7559	381.214	21.9273	422.72	22.0369	408.801	22.0185	415.81	22.0593	388.265	22.2043	394.754	22.0904	444.093	21.7922	390.234	21.9765	460.075
22.038	246.534	21.7718	328.674	21.8909	336.097	21.7918	380.627	21.9631	420.841	22.0728	407.217	22.0544	411.577	22.0952	384.732	22.2402	388.127	22.1263	438.086	21.8282	397.867	22.0124	470.047
22.0739	245.438	21.8076	330.228	21.9269	333.69	21.8278	380.672	21.999	422.648	22.1088	404.395	22.0904	408.507	22.1311	380.411	22.2761	385.125	22.1623	432.664	21.8641	404.466	22.0483	474.459
22.1098	244.105	21.8434	327.838	21.9629	329.996	21.8637	378.152	22.0348	418.56	22.1447	400.078	22.1263	403.628	22.167	376.334	22.312	383.74	22.1983	425.143	21.9	409.345	22.0842	480.301
22.1456	244.02	21.8791	325.953	21.9988	328.954	21.8996	377.464	22.0707	413.378	22.1806	396.622	22.1623	400.584	22.2029	371.205	22.3479	380.644	22.2342	420.735	21.936	411.851	22.12	483.717
22.1815	242.649	21.9149	323.693	22.0348	326.184	21.9355	377.06	22.1066	410.155	22.2165	393.958	22.1983	396.543	22.2388	369.204	22.3838	379.243	22.2701	412.788	21.9719	412.407	22.1559	482.997
22.2173	241.801	21.9507	323.404	22.0708	324.52	21.9715	374.057	22.1424	408.044	22.2524	391.679	22.2342	392.422	22.2747	365.945	22.4197	374.859	22.3061	408.305	22.0078	411.248	22.1918	482.268
22.2532	241.514	21.9865	317.602	22.1068	322.132	22.0074	370.741	22.1783	405.539	22.2884	389.524	22.2701	392.279	22.3106	365.455	22.4556	375.085	22.342	405.687	22.0437	406.447	22.2277	476.728
22.2891	241.736	22.0223	313.63	22.1427	319.917	22.0433	368.331	22.2141	400.206	22.3243	389.811	22.3061	390.521	22.3465	361.941	22.4915	372.989	22.378	405.687	22.0797	401.919	22.2636	463.908
22.3249	243.731	22.058	311.23	22.1787	316.816	22.0793	366.348	22.25	399.684	22.3602	391.597	22.342	388.635	22.3824	359.446	22.5274	372.505	22.4139	404.259	22.1156	397.935	22.2995	450.764
22.3608	243.56	22.0938	310.688	22.2147	317.162	22.1152	362.16	22.2858	398.172	22.3961	389.904	22.378	387.526	22.4183	359.324	22.5633	373.027	22.4499	401.136	22.1516	392.76	22.3353	441.585
22.3967	245.464	22.1296	308.859	22.2507	316.651	22.1511	360.892	22.3217	397.065	22.432	390.943	22.4139	387.754	22.4542	358.359	22.5992	374.132	22.4858	398.975	22.1875	383.166	22.3712	431.037
22.4325	247.672	22.1654	307.616	22.2866	315.112	22.187	358.884	22.3576	396.509	22.468	389.963	22.4499	387.214	22.4901	359.342	22.6351	374.36	22.5218	396.401	22.2234	374.321	22.4071	423.164
22.4684	251.966	22.2012	308.317	22.3226	316.715	22.223	357.753	22.3934	397.861	22.5039	391.894	22.4858	386.992	22.526	357.356	22.671	376.259	22.5577	395.981	22.2593	367.207	22.443	415.646
22.5042	255.211	22.2369	306.51	22.3586	315.358	22.2589	358.542	22.4293	400.071	22.5398	393.818	22.5218	388.679			22.7069	378.296	22.5937	393.26	22.2953	363.576	22.4789	410.014
22.5401	255.536	22.2727	306.21	22.3946	315.964	22.2949	357.958	22.4651	406.873	22.5757	399.154	22.5577	391.703			22.7428	379.025	22.6296	390.902	22.3312	358.222	22.5147	405.1
22.576	256.067	22.3085	306.743	22.4306	320.202	22.3308	357.059	22.501	413.219	22.6116	403.514	22.5937	393.054			22.7787	382.591	22.6656	392.517	22.3671	354.389	22.5506	401.104
22.6118	252.903	22.3443	309.236	22.4665	326.079	22.3667	358.29	22.5369	419.629	22.6476	408.934	22.6296	397.128			22.8146	387.73	22.7015	393.961	22.4031	348.889	22.5865	396.646
22.6477	248.669	22.3801	311.257	22.5025	331.268	22.4026	365.613	22.5727	426.57	22.6835	410.455	22.6656	401.198			22.8505	390.737	22.7375	395.28	22.439	348.473	22.6224	393.392
22.6836	250.447	22.4158	316.752	22.5385	335.39	22.4386	369.588	22.6086	429.362	22.7194	410.189	22.7015	404.315			22.8864	391.258	22.7734	398.151	22.4749	346.594	22.6582	394.226
22.7194	248.702	22.4516	319.391	22.5744	336.218	22.4745	375.79	22.6444	428.98	22.7553	408.03	22.7375	408.021			22.9223	394.481	22.8094	400.467	22.5109	344.31	22.6941	393.177
22.7553	244.149	22.4874	322.935	22.6104	333.787	22.5104	381.414	22.6803	427.791	22.7912	404.287	22.7734	407.018			22.9582	389.836	22.8453	403.67	22.5468	342.096	22.73	391.087
22.7912	242.004	22.5232	326.321	22.6464	331.112	22.5464	388.625	22.7161	423.092	22.8272	397.999	22.8094	407.005			22.9941	386.384	22.8813	405.047	22.5827	341.904	22.7659	389.886
22.827	240.888	22.5589	328.191	22.6824	326.734	22.5823	387.952	22.752	416.407	22.8631	393.446	22.8453	403.273			23.03	383.855	22.9172	410.083	22.6186	340.225	22.8018	387.322
22.8629	238.422	22.5947	324.79	22.7184	317.79	22.6182	383.069	22.7879	411.691	22.899	392.371	22.8813	400.541			23.0659	378.949	22.9532	412.195	22.6546	341.171	22.8377	386.509
22.8987	239.225	22.6305	321.217	22.7543	316.438	22.6542	374.357	22.8237	407.634	22.9349	389.36	22.9172	394.829			23.1018	377.535	22.9891	411.943	22.6905	341.471	22.8735	388.828
22.9346	239.067	22.6663	319.518	22.7903	316.481	22.6901	367.346	22.8596	406.51	22.9708	388.445	22.9532	394.175			23.1377	378.398	23.0251	406.667	22.7264	338.325	22.9094	390.796
22.9705	238.08	22.7021	317.065	22.8263	313.474	22.726	363.893	22.8954	405.619	23.0068	389.275	22.9891	389.728			23.1736	374.92	23.061	409.034			22.9453	391.041
23.0063	237.579	22.7379	313.84	22.8622	314.1	22.7619	363.259	22.9313	402.842	23.0427	390.876	23.0251	389.061			23.2095	372.508	23.097	403.241			22.9812	389.779
23.0422	237.249	22.7736	313.747	22.8982	312.047	22.7979	359.723	22.9672	401.377	23.0786	388.605	23.061	390.165			23.2454	372.732	23.1329	400.825			23.0171	391.683
		22.8094	311.532	22.9342	309.648	22.8338	357.747	23.003	401.013	23.1145	385.416	23.097	389.47					23.1689	394.922			23.0529	395.394
		22.8452	309.493	22.9702	306.741	22.8697	355.832	23.0389	402.61	23.1504	387.605	23.1329	385.116					23.2048	389.598			23.0888	395.642
		22.881	306.686			22.9057	355.233	23.0747	405.358	23.1864	390.443	23.1689	384.444					23.2408	390.018			23.1247	392.174
		22.9168	306.664			22.9416	352.541	23.1106	400.172	23.2223	387.138	23.2048	383.314					23.2767	394.097			23.1606	394.438
		22.9525	307.369			22.9775	352.87	23.1464	398.732			23.2408	382.891					23.3127	390.124			23.1964	397.244
		22.9883	307.001			23.0134	353.651	23.1823	400.512									23.3486	389.95			23.2323	396.539
		23.0241	306.007			23.0494	351.796	23.2182	398.254													23.2682	395.86
						23.0853	350.734	23.254	398.901													23.3041	392.991
						23.1212	346.917	23.2899	396.777													23.34	397.087
						23.1572	351.005	23.3257	396.566													23.3758	391.83
						23.1931	351.799
						23.229	349.482
						23.265	348.365

## Sheet: Fig2d
released		0.1GPa		0.7GPa		0.9GPa		1.2GPa		1.6GPa		2.1GPa		2.8GPa		3.6GPa		4.1GPa		4.6GPa		5.1GPa
Raman shift	Intensity	Raman shift	Intensity	Raman shift	Intensity	Raman shift	Intensity	Raman shift	Intensity	Raman shift	Intensity	Raman shift	Intensity	Raman shift	Intensity	Raman shift	Intensity	Raman shift	Intensity	Raman shift	Intensity	Raman shift	Intensity
70.7421	82	74.6913	403.453	70.7421	727	70.7421	713	70.7421	745	70.7421	695	70.7421	734	70.7421	709	70.7421	696	70.7421	659	70.7421	635	70.7421	610
72.578	69.608	75.0897	414.039	72.578	723.302	72.578	710.043	72.578	739.914	72.578	679.258	72.578	722.306	72.578	690.134	72.578	683.612	72.578	654.392	72.578	652.474	72.578	603.871
74.4134	72.678	75.4881	423.986	74.4134	741.842	74.4134	716.48	74.4134	726.717	74.4134	694.243	74.4134	694.526	74.4134	669.401	74.4134	654.921	74.4134	636.644	74.4134	638.644	74.4134	600.717
76.2464	95.87	75.8864	427.729	76.2464	718.935	76.2464	728.549	76.2464	729.935	76.2464	689.744	76.2464	695.26	76.2464	647.772	76.2464	658.837	76.2464	622.354	76.2464	638.581	76.2464	604.935
78.0811	71.485	76.2848	426.27	78.0811	728.573	78.0811	728.485	78.0811	730.544	78.0811	692.573	78.0811	696.825	78.0811	626.573	78.0811	641.204	78.0811	604.515	78.0811	616.971	78.0811	601.485
79.9155	90.205	76.6831	427.149	79.9155	725.538	79.9155	728.026	79.9155	748.41	79.9155	709.462	79.9155	701.59	79.9155	631.564	79.9155	645.949	79.9155	613.179	79.9155	623.128	79.9155	603.564
81.7495	127.688	77.0814	429.233	81.7495	739.177	81.7495	732.911	81.7495	741.022	81.7495	703.889	81.7495	694.489	81.7495	632.956	81.7495	649.533	81.7495	614.356	81.7495	638.4	81.7495	598.934
83.5831	129.305	77.4796	430.968	83.5831	733.398	83.5831	754.658	83.5831	743.112	83.5831	685	83.5831	696.472	83.5831	637.981	83.5831	634.926	83.5831	610.547	83.5831	631.509	83.5831	605.963
85.4164	112.598	77.8778	433.097	85.4164	753	85.4164	747.985	85.4164	763.03	85.4164	683.492	85.4164	693.492	85.4164	619.985	85.4164	641.477	85.4164	626.538	85.4164	617.97	85.4164	588.879
87.2494	125.552	78.276	433.311	87.2494	744	87.2494	758.448	87.2494	771.023	87.2494	690.081	87.2494	698.517	87.2494	642.552	87.2494	617.471	87.2494	614.413	87.2494	634.564	87.2494	582.564
89.0819	157.553	78.6742	431.89	89.0819	753.537	89.0819	760.073	89.0819	778.561	89.0819	698.537	89.0819	700.537	89.0819	638.496	89.0819	627.488	89.0819	619.577	89.0819	639.959	89.0819	596.008
90.912	183.007	79.0723	433.402	90.912	772.506	90.912	770.517	90.912	791.499	90.912	718.005	90.912	712.52	90.912	647	90.912	631.513	90.912	623.991	90.912	627	90.912	595.503
92.7439	185.501	79.4705	435.039	92.7439	778.495	92.7439	804.492	92.7439	805.997	92.7439	745.497	92.7439	743.993	92.7439	652.494	92.7439	633.497	92.7439	604.006	92.7439	623.492	92.7439	595.005
94.5754	211.456	79.8685	435.941	94.5754	779.967	94.5754	806.456	94.5754	812.953	94.5754	759.442	94.5754	754.512	94.5754	658	94.5754	656.507	94.5754	622.451	94.5754	642.502	94.5754	583.451
96.4065	210.976	80.2666	437.594	96.4065	826.471	96.4065	849.024	96.4065	850.496	96.4065	790.008	96.4065	761.91	96.4065	667.878	96.4065	647.976	96.4065	645.504	96.4065	630.512	96.4065	599.09
98.2373	235.988	80.6647	441.012	98.2373	830.965	98.2373	850.471	98.2373	878.802	98.2373	811.86	98.2373	790.86	98.2373	698.413	98.2373	656.401	98.2373	635.413	98.2373	655.93	98.2373	597.436
100.066	258.229	81.0627	447.987	100.066	862.755	100.066	900.721	100.066	907.86	100.066	862.913	100.066	877.02	100.066	784.598	100.066	733.598	100.066	660.913	100.066	674.93	100.066	611.965
101.896	308.833	81.4607	452.707	101.896	902.686	101.896	935.916	101.896	943.385	101.896	911.05	101.896	966.456	101.896	857.883	101.896	789.644	101.896	721.56	101.896	715.56	101.896	644.728
103.725	361.146	81.8586	453.905	103.725	971.17	103.725	977.828	103.725	1019.54	103.725	980.146	103.725	1082.44	103.725	1008.02	103.725	887.9	103.725	821.973	103.725	773.609	103.725	681.219
105.555	379.112	82.2566	450.587	105.555	992.514	105.555	1026.89	105.555	1072.18	105.555	1031.07	105.555	1172.33	105.555	1137.77	105.555	1068.74	105.555	940.37	105.555	858.509	105.555	744.107
107.384	376.78	82.6544	447.839	107.384	1013.17	107.384	1045.28	107.384	1113.65	107.384	1079.11	107.384	1248.62	107.384	1285.6	107.384	1248.16	107.384	1147.6	107.384	1021.69	107.384	868.416
109.21	389.26	83.0523	450.412	109.21	1067.52	109.21	1068.55	109.21	1153.48	109.21	1135.82	109.21	1310.78	109.21	1377.37	109.21	1431.29	109.21	1345.81	109.21	1239.96	109.21	1054.99
111.038	358.887	83.4502	457.519	111.038	1046.68	111.038	1089.12	111.038	1150.89	111.038	1103.33	111.038	1286.61	111.038	1373.69	111.038	1512.76	111.038	1475.12	111.038	1424.41	111.038	1272.21
112.866	330.787	83.848	465.005	112.866	1034.83	112.866	1068.35	112.866	1125.88	112.866	1071.79	112.866	1248.71	112.866	1288.24	112.866	1434.5	112.866	1420.33	112.866	1480.24	112.866	1413.36
114.694	285.049	84.2458	471.666	114.694	988.525	114.694	1026.48	114.694	1057.72	114.694	1031.1	114.694	1177.81	114.694	1196.96	114.694	1321.91	114.694	1292.24	114.694	1376.1	114.694	1346.29
116.519	283.052	84.6436	473.664	116.519	978.474	116.519	989.629	116.519	1026.1	116.519	982.045	116.519	1109.1	116.519	1079.63	116.519	1168.1	116.519	1103.1	116.519	1203.2	116.519	1178.35
118.346	259.528	85.0413	473.737	118.346	931.812	118.346	948.391	118.346	975.695	118.346	933.777	118.346	1029.12	118.346	986.06	118.346	1025.87	118.346	980.563	118.346	1041.51	118.346	982.872
120.172	226.005	85.439	476.512	120.172	887.178	120.172	915.237	120.172	920.95	120.172	889.831	120.172	955.302	120.172	916.069	120.172	941.836	120.172	895.945	120.172	912.128	120.172	851.658
121.996	221.26	85.8367	479.261	121.996	833.379	121.996	885.988	121.996	895.402	121.996	855.119	121.996	908.195	121.996	849.586	121.996	855.716	121.996	819.64	121.996	836.367	121.996	781.923
123.822	198.824	86.2344	486.201	123.822	814.672	123.822	834.977	123.822	882.168	123.822	813.481	123.822	864.702	123.822	799.74	123.822	805.771	123.822	771.565	123.822	778.496	123.822	739.084
125.648	174.109	86.6321	492.668	125.648	791.426	125.648	807.787	125.648	821.175	125.648	765.71	125.648	841.82	125.648	771.53	125.648	771.071	125.648	721.607	125.648	742.284	125.648	702.426
127.473	177.686	87.0297	500.631	127.473	780.298	127.473	805.744	127.473	808.537	127.473	765	127.473	806.67	127.473	726.686	127.473	737.877	127.473	713.521	127.473	717.835	127.473	659.893
129.295	184.92	87.4273	506.824	129.295	760.54	129.295	778.241	129.295	784.781	129.295	735.205	129.295	773.643	129.295	718.263	129.295	689.46	129.295	679.482	129.295	706.861	129.295	643.781
131.12	161.419	87.8248	514.375	131.12	744.798	131.12	767.749	131.12	773.877	131.12	711.123	131.12	756.123	131.12	683.709	131.12	684.709	131.12	663.291	131.12	679.419	131.12	624.833
132.944	154.825	88.2224	518.352	132.944	730.865	132.944	746.349	132.944	769.087	132.944	713.611	132.944	739.698	132.944	686.107	132.944	677.718	132.944	663.96	132.944	685.913	132.944	615.417
134.765	161.46	88.6199	518.34	134.765	706.012	134.765	719.558	134.765	763.264	134.765	702.362	134.765	726.184	134.765	671.374	134.765	655.914	134.765	617.816	134.765	651.19	134.765	617.724
136.588	158.071	89.0173	517.216	136.588	718.452	136.588	724.404	136.588	756.12	136.588	688.191	136.588	720.12	136.588	669.976	136.588	640.357	136.588	628.381	136.588	652.905	136.588	617.976
138.411	142.495	89.4148	516.019	138.411	715.451	138.411	738.242	138.411	763.396	138.411	695.154	138.411	724.01	138.411	667.044	138.411	656.451	138.411	614.451	138.411	653.648	138.411	610.594
140.232	143.345	89.8122	521.255	140.232	694.414	140.232	709.689	140.232	739.932	140.232	693.414	140.232	710.347	140.232	653.932	140.232	626.414	140.232	631.689	140.232	642.311	140.232	605.482
142.054	149.019	90.2096	530.574	142.054	702.679	142.054	717.321	142.054	722.591	142.054	665.605	142.054	687.893	142.054	624.805	142.054	636.126	142.054	631.874	142.054	636.447	142.054	604.749
143.874	152.669	90.607	534.563	143.874	695.444	143.874	695.121	143.874	720.895	143.874	656.645	143.874	699.879	143.874	639.677	143.874	649.774	143.874	597.016	143.874	633.121	143.874	588.113
145.695	154.788	91.0044	535.028	145.695	690.364	145.695	708.424	145.695	726.134	145.695	660.903	145.695	693.576	145.695	626	145.695	632.807	145.695	607.175	145.695	601.097	145.695	575.77
147.516	159.407	91.4017	534.362	147.516	680.881	147.516	704.338	147.516	721.492	147.516	656.559	147.516	671.034	147.516	627.441	147.516	622.474	147.516	626.034	147.516	628.763	147.516	585.119
149.335	152.498	91.799	532.344	149.335	674.502	149.335	692.007	149.335	730.623	149.335	665.189	149.335	684.377	149.335	620.562	149.335	603.687	149.335	599.313	149.335	628.687	149.335	582.559
151.155	127.254	92.1963	537.947	151.155	684.873	151.155	707.071	151.155	725.731	151.155	670.477	151.155	694.619	151.155	620.619	151.155	627.112	151.155	598.381	151.155	618.746	151.155	567.548
152.973	149.301	92.5935	547.101	152.973	691.663	152.973	708.337	152.973	744.759	152.973	680.458	152.973	694.699	152.973	630.566	152.973	638.265	152.973	597.928	152.973	618.362	152.973	579.133
154.793	144.841	92.9907	554.512	154.793	675.502	154.793	710.681	154.793	714.591	154.793	685.319	154.793	700.272	154.793	610.658	154.793	610.681	154.793	594.206	154.793	624.023	154.793	585.568
156.612	141.554	93.3879	560.927	156.612	696.524	156.612	697.693	156.612	720.015	156.612	679.97	156.612	680.831	156.612	602.753	156.612	597.708	156.612	595.554	156.612	616.877	156.612	572.416
158.429	150.71	93.7851	561.751	158.429	683.856	158.429	691.998	158.429	736.716	158.429	664.999	158.429	677.285	158.429	630.143	158.429	611.715	158.429	604.286	158.429	631.859	158.429	586.427
160.248	178.427	94.1822	561.93	160.248	698.707	160.248	714.586	160.248	711.573	160.248	681	160.248	678.548	160.248	625.854	160.248	598.72	160.248	585.854	160.248	616.745	160.248	576.452
162.064	177.729	94.5793	566.001	162.064	697.695	162.064	705.356	162.064	710.763	162.064	668.491	162.064	700.729	162.064	643.695	162.064	588.61	162.064	596.186	162.064	607.475	162.064	580.271
163.882	175.803	94.9764	575.138	163.882	694.084	163.882	707	163.882	729.184	163.882	642.071	163.882	689.042	163.882	623.013	163.882	590.494	163.882	585.155	163.882	609.464	163.882	582.113
165.698	183.116	95.3735	586.009	165.698	708.884	165.698	730.884	165.698	729.261	165.698	685.724	165.698	687.985	165.698	614.623	165.698	610.42	165.698	579.203	165.698	606.261	165.698	581
167.515	176.302	95.7705	597.026	167.515	701.674	167.515	719.651	167.515	742.581	167.515	690.581	167.515	711.233	167.515	617.256	167.515	604.93	167.515	590.326	167.515	619.256	167.515	567.326
169.33	206.169	96.1675	603.408	169.33	716.65	169.33	734.572	169.33	753.572	169.33	682.013	169.33	708.818	169.33	629.987	169.33	606.506	169.33	589.65	169.33	613.169	169.33	563.831
171.146	203.783	96.5645	603.136	171.146	739.487	171.146	754.802	171.146	777.487	171.146	696.262	171.146	711.487	171.146	623.658	171.146	632.217	171.146	590.369	171.146	618.243	171.146	575.73
172.96	194.182	96.9614	600.488	172.96	742.467	172.96	762.291	172.96	786.473	172.96	734.764	172.96	735.527	172.96	645.824	172.96	631.527	172.96	601.478	172.96	628.885	172.96	573.764
174.776	214.642	97.3584	599.992	174.776	754.978	174.776	770.052	174.776	782.284	174.776	734.41	174.776	737.956	174.776	639.664	174.776	632.388	174.776	619.074	174.776	615.41	174.776	599.821
176.589	226.778	97.7553	606.417	176.589	759.888	176.589	781.704	176.589	802.222	176.589	724.74	176.589	761.555	176.589	651.889	176.589	636.185	176.589	619.704	176.589	631.407	176.589	577.185
178.404	224.969	98.1521	620.895	178.404	738.844	178.404	785.468	178.404	792.093	178.404	750.532	178.404	778.657	178.404	675.157	178.404	641.219	178.404	633	178.404	639	178.404	593.031
180.217	187.788	98.549	626.883	180.217	753.192	180.217	772.04	180.217	758.556	180.217	744.729	180.217	792.02	180.217	701.463	180.217	657.616	180.217	636.596	180.217	637.596	180.217	596.636
182.032	203.139	98.9458	625.542	182.032	759.986	182.032	764.375	182.032	771.833	182.032	730.403	182.032	808.986	182.032	726.014	182.032	689.306	182.032	657.875	182.032	648.833	182.032	629.028
183.843	177.2	99.3426	619.84	183.843	734	183.843	756.2	183.843	771.4	183.843	728.4	183.843	783.6	183.843	735	183.843	733.8	183.843	666.4	183.843	685	183.843	635.2
185.657	202.981	99.7394	620.331	185.657	734.019	185.657	749.602	185.657	769.991	185.657	731.778	185.657	767.972	185.657	731.028	185.657	725.213	185.657	684.389	185.657	696.204	185.657	639.194
187.468	207.229	100.136	630.07	187.468	730.541	187.468	767.187	187.468	764.813	187.468	731.917	187.468	775.646	187.468	723.979	187.468	721.25	187.468	701.541	187.468	712.125	187.468	651
189.279	195.361	100.533	639.415	189.279	736.033	189.279	764.491	189.279	765.393	189.279	721.624	189.279	741.672	189.279	689.246	189.279	703.82	189.279	720.704	189.279	724.509	189.279	667.935
191.092	196.354	100.93	640.643	191.092	728.215	191.092	743.354	191.092	766.608	191.092	726.469	191.092	736.315	191.092	693.723	191.092	691.354	191.092	692.392	191.092	731.23	191.092	679.646
192.902	216.44	101.326	637.48	192.902	715.27	192.902	763.17	192.902	775.36	192.902	727.83	192.902	734.88	192.902	680.71	192.902	683.05	192.902	673.42	192.902	726.17	192.902	685.61
194.714	207.612	101.723	634.525	194.714	727.933	194.714	749.34	194.714	764.34	194.714	725.223	194.714	744.505	194.714	656.447	194.714	685.505	194.714	638	194.714	706.777	194.714	671.281
196.524	218.541	102.119	637.083	196.524	746.229	196.524	763.092	196.524	789.551	196.524	731.477	196.524	747.624	196.524	664.633	196.524	684.137	196.524	646.376	196.524	701.991	196.524	660.615
198.333	231.66	102.516	642.082	198.333	764.128	198.333	778.617	198.333	806.638	198.333	733.319	198.333	745.213	198.333	691.617	198.333	651.66	198.333	636.426	198.333	691.915	198.333	641.404
200.144	259.2	102.913	644.744	200.144	774.909	200.144	791.964	200.144	800.782	200.144	739.728	200.144	761.818	200.144	688.964	200.144	670.582	200.144	662.473	200.144	696.854	200.144	634.291
201.952	259.446	103.309	649.608	201.952	802.313	201.952	828.59	201.952	829.898	201.952	783.59	201.952	788.277	201.952	696.102	201.952	682.62	201.952	653.584	201.952	681.241	201.952	642.241
203.762	276.919	103.706	648.737	203.762	827.243	203.762	827.622	203.762	868.729	203.762	780.757	203.762	825.729	203.762	708.945	203.762	673.513	203.762	674.189	203.762	694.162	203.762	634.378
205.57	282.008	104.102	650.185	205.57	818.016	205.57	844.736	205.57	901.888	205.57	829.913	205.57	867.785	205.57	735.152	205.57	709.136	205.57	676.512	205.57	706.76	205.57	651.136
207.377	273.9	104.499	646.868	207.377	846.879	207.377	850.726	207.377	902.142	207.377	899.232	207.377	927.827	207.377	792.716	207.377	740.716	207.377	705.332	207.377	722.99	207.377	673.726
209.186	270.465	104.895	640.382	209.186	844.302	209.186	846.442	209.186	908.674	209.186	914	209.186	985.953	209.186	859.628	209.186	794.791	209.186	765.767	209.186	753.302	209.186	693
210.993	250.56	105.291	640.434	210.993	812.464	210.993	809.048	210.993	902.893	210.993	917.774	210.993	1025.94	210.993	937.499	210.993	881.987	210.993	832.226	210.993	798.178	210.993	719.13
212.799	220.633	105.688	644.602	212.799	775.1	212.799	776.666	212.799	854.632	212.799	854.165	212.799	998.098	212.799	1012.93	212.799	983.203	212.799	903.135	212.799	871.468	212.799	772.134
214.607	200.055	106.084	650.591	214.607	777.324	214.607	754.055	214.607	800.076	214.607	806.882	214.607	921.807	214.607	1037.67	214.607	1099.31	214.607	993.201	214.607	937.395	214.607	852.76
216.413	205.085	106.48	656.401	216.413	751.458	216.413	729.995	216.413	798.91	216.413	756.83	216.413	861.835	216.413	1007.11	216.413	1149.65	216.413	1110.27	216.413	1068.7	216.413	967.519
218.218	191.752	106.877	652.983	218.218	749.444	218.218	727.308	218.218	759.165	218.218	717.639	218.218	796.204	218.218	886.038	218.218	1051.43	218.218	1094.63	218.218	1167.98	218.218	1082.49
220.025	185.281	107.273	650.564	220.025	730.403	220.025	721.158	220.025	768.079	220.025	722.604	220.025	738.201	220.025	790.014	220.025	925.417	220.025	979.057	220.025	1137.22	220.025	1131.09
221.83	212.715	107.669	649.366	221.83	729.354	221.83	731.076	221.83	759.567	221.83	688.859	221.83	729.289	221.83	736.643	221.83	814.842	221.83	842.701	221.83	992.336	221.83	1043.63
223.634	188.645	108.065	646.939	223.634	696.449	223.634	722.573	223.634	751.449	223.634	689.739	223.634	728.674	223.634	697.123	223.634	724.515	223.634	749.899	223.634	864.377	223.634	882.914
225.438	187.295	108.462	644.702	225.438	684.175	225.438	711.295	225.438	731.353	225.438	679.647	225.438	724.233	225.438	654.182	225.438	677.829	225.438	706.534	225.438	759.065	225.438	759.709
227.243	189.242	108.858	644.056	227.243	697.133	227.243	695.648	227.243	721.32	227.243	680.836	227.243	694.859	227.243	620.219	227.243	643.703	227.243	654.211	227.243	708.101	227.243	707.508
229.047	182.158	109.254	643.288	229.047	678.636	229.047	683.254	229.047	737.842	229.047	665.746	229.047	693.143	229.047	620.143	229.047	627.269	229.047	625.905	229.047	656.555	229.047	642.269
230.849	177.347	109.65	642.884	230.849	678.265	230.849	693.326	230.849	739.551	230.849	668.531	230.849	677.755	230.849	630.919	230.849	616.735	230.849	601.653	230.849	658.041	230.849	615.041
232.652	185.513	110.046	640.539	232.652	673.419	232.652	686.142	232.652	728.865	232.652	655.723	232.652	676	232.652	643.034	232.652	591.243	232.652	609.378	232.652	634.034	232.652	615.966
234.456	165.222	110.442	636.741	234.456	666.091	234.456	689.061	234.456	734.374	234.456	665.626	234.456	682.434	234.456	625.536	234.456	602.747	234.456	604.192	234.456	628.728	234.456	601.717
236.258	178.271	110.838	636.864	236.258	675.364	236.258	701.659	236.258	738.953	236.258	662.752	236.258	671.907	236.258	610.659	236.258	594.496	236.258	582.318	236.258	623.527	236.258	605.248
238.059	172.065	111.234	634.848	238.059	668.694	238.059	672.984	238.059	712.886	238.059	659.323	238.059	665.71	238.059	608.339	238.059	565.726	238.059	600.726	238.059	628.902	238.059	581.645
239.86	187.701	111.63	632.821	239.86	682.308	239.86	683.673	239.86	698.383	239.86	672.991	239.86	666.355	239.86	614.327	239.86	589.374	239.86	598.636	239.86	624.336	239.86	590.963
241.663	178.665	112.026	629.45	241.663	670.682	241.663	704.965	241.663	718.676	241.663	661.359	241.663	666.971	241.663	614.671	241.663	588.977	241.663	569.653	241.663	619.329	241.663	572.006
243.463	185	112.422	622.848	243.463	686.334	243.463	654.336	243.463	722.007	243.463	681.336	243.463	668	243.463	603.335	243.463	581	243.463	577.334	243.463	602.003	243.463	577.332
245.263	179.008	112.818	619.01	245.263	676.992	245.263	667.274	245.263	717.645	245.263	674.71	245.263	670.637	245.263	604.306	245.263	588.339	245.263	562.661	245.263	605.298	245.263	580.024
247.063	190.343	113.214	612.691	247.063	685.702	247.063	685.343	247.063	700.641	247.063	658.596	247.063	677.03	247.063	606.374	247.063	589.03	247.063	575.626	247.063	615.419	247.063	569
248.862	166.392	113.61	606.736	248.862	694.26	248.862	679.304	248.862	729.348	248.862	665.718	248.862	674.718	248.862	610.63	248.862	587.934	248.862	593.63	248.862	599.171	248.862	567.237
250.663	197.573	114.005	602.293	250.663	676.88	250.663	682.077	250.663	722.376	250.663	643.949	250.663	672.846	250.663	614.427	250.663	585.325	250.663	589.051	250.663	622.829	250.663	585.325
252.462	198	114.401	595.047	252.462	673.547	252.462	687	252.462	720.71	252.462	658.485	252.462	672.873	252.462	604.612	252.462	603.677	252.462	579.71	252.462	606.58	252.462	569.743
254.26	184.119	114.797	592.164	254.26	666.281	254.26	684.881	254.26	707.04	254.26	649.162	254.26	650.719	254.26	613.522	254.26	590.158	254.26	581.439	254.26	617.522	254.26	592.201
256.058	177.318	115.193	592.802	256.058	681.047	256.058	698.14	256.058	720.581	256.058	655.364	256.058	659.674	256.058	609	256.058	576.047	256.058	566.627	256.058	614.364	256.058	582.775
257.856	179.524	115.588	593.05	257.856	672.53	257.856	691.685	257.856	722.476	257.856	649.054	257.856	670.113	257.856	619.054	257.856	572.631	257.856	594.428	257.856	615.262	257.856	589.054
259.653	183.616	115.984	602.053	259.653	663.889	259.653	684.879	259.653	729.747	259.653	653.626	259.653	634	259.653	607.495	259.653	576.324	259.653	565.061	259.653	619.868	259.653	582.939
261.45	175.176	116.38	607.317	261.45	679.446	261.45	681.73	261.45	728.446	261.45	650.932	261.45	648.108	261.45	596.419	261.45	586.513	261.45	553.487	261.45	612.487	261.45	580.338
263.246	173.618	116.775	604.571	263.246	692	263.246	667.058	263.246	720.633	263.246	650.544	263.246	663.382	263.246	596.294	263.246	578.765	263.246	577.559	263.246	623	263.246	569.089
265.045	191.159	117.171	599.011	265.045	686.841	265.045	693.766	265.045	716.915	265.045	653.83	265.045	674.776	265.045	614.607	265.045	578.234	265.045	585.447	265.045	624.766	265.045	570.692
266.84	182.388	117.567	586.944	266.84	668.551	266.84	667.919	266.84	736.245	266.84	634.449	266.84	655.163	266.84	581.755	266.84	573.837	266.84	567.245	266.84	621	266.84	557.694
268.636	192.304	117.962	575.971	268.636	680.773	268.636	680.696	268.636	708.735	268.636	649.127	268.636	665.519	268.636	614.696	268.636	590.608	268.636	562.431	268.636	624.608	268.636	567.431
270.431	195.889	118.358	571.802	270.431	675.905	270.431	674.618	270.431	710.985	270.431	657.191	270.431	680.302	270.431	600.698	270.431	574.668	270.431	580.905	270.431	616.698	270.431	570.779
272.226	183.607	118.753	569.51	272.226	687.504	272.226	683.213	272.226	704.693	272.226	650.402	272.226	663.504	272.226	590.685	272.226	561.701	272.226	572	272.226	589.906	272.226	559.59
274.02	171.312	119.149	564.419	274.02	679.516	274.02	688.969	274.02	721.141	274.02	648.859	274.02	662.922	274.02	618.735	274.02	563.375	274.02	586.109	274.02	599.594	274.02	584.703
275.814	211.993	119.544	559.564	275.814	675.527	275.814	661.527	275.814	715.062	275.814	650.938	275.814	656.123	275.814	608.938	275.814	567.589	275.814	577.589	275.814	599.233	275.814	571.938
277.608	175.122	119.94	549.323	277.608	672.878	277.608	692.51	277.608	711.878	277.608	664.415	277.608	659.734	277.608	592.51	277.608	559.707	277.608	573.585	277.608	602.803	277.608	568.218
279.401	191.037	120.335	542.722	279.401	670.418	279.401	682.836	279.401	711.91	279.401	655.455	279.401	641.709	279.401	603.634	279.401	583	279.401	545.381	279.401	613.634	279.401	555.799
281.194	189.464	120.73	541.996	281.194	681.711	281.194	692.402	281.194	731.732	281.194	655.134	281.194	666.331	281.194	604.753	281.194	561.042	281.194	558.176	281.194	606.598	281.194	565.444
282.987	180.841	121.126	545.62	282.987	687.582	282.987	662.718	282.987	727.709	282.987	652	282.987	665.563	282.987	604.854	282.987	561.845	282.987	573.282	282.987	605.577	282.987	564.427
284.779	179.817	121.521	550.516	284.779	710.261	284.779	695.669	284.779	725.409	284.779	669.125	284.779	652.09	284.779	609.113	284.779	564.681	284.779	573.237	284.779	631.852	284.779	572.249
286.571	197.774	121.916	548.668	286.571	694.112	286.571	706.675	286.571	741.31	286.571	671.028	286.571	697.492	286.571	614.647	286.571	577.056	286.571	600.548	286.571	624.464	286.571	586.619
288.363	178.797	122.312	544.395	288.363	678.357	288.363	681.762	288.363	737.483	288.363	666.357	288.363	679.322	288.363	603.881	288.363	582.72	288.363	571	288.363	607.483	288.363	581.126
290.154	197.052	122.707	537.732	290.154	690.331	290.154	684.948	290.154	721.887	290.154	673.661	290.154	676.391	290.154	598.782	290.154	574.226	290.154	571.669	290.154	607	290.154	563.173
291.945	191.552	123.102	531.025	291.945	696.311	291.945	700.828	291.945	724.552	291.945	665.172	291.945	678.38	291.945	596.62	291.945	570.828	291.945	579.896	291.945	603.139	291.945	576.931
293.736	193.632	123.497	529.72	293.736	694.17	293.736	695.915	293.736	725.283	293.736	666.462	293.736	669.529	293.736	603.641	293.736	581.359	293.736	577.462	293.736	619.538	293.736	568.717
295.526	195.425	123.892	527.787	295.526	684.186	295.526	688.729	295.526	742	295.526	665.745	295.526	663.797	295.526	613.915	295.526	565.915	295.526	559.644	295.526	604.186	295.526	576.984
297.316	210.692	124.287	523.699	297.316	669	297.316	696.154	297.316	724.231	297.316	663.538	297.316	681.538	297.316	604.077	297.316	569.423	297.316	575.192	297.316	618.423	297.316	581.615
299.106	196.268	124.683	518.859	299.106	670.41	299.106	692.716	299.106	727.481	299.106	657.268	299.106	664.464	299.106	608.59	299.106	579.929	299.106	581.929	299.106	610.109	299.106	573.771
300.895	190.796	125.078	514.676	300.895	678.142	300.895	688	300.895	734.08	300.895	668.204	300.895	679.062	300.895	607.796	300.895	571	300.895	559.185	300.895	598.043	300.895	572.858
302.684	198.526	125.473	515.453
304.472	205.956	125.868	517.993
306.26	201.596	126.263	519.09
308.048	213.772	126.658	523.131
309.836	203.705	127.053	524.837
311.623	203.759	127.448	520.767
313.41	189.983	127.842	513.87
315.194	223.959	128.237	499.733
316.98	189.606	128.632	489.975
318.766	183.356	129.027	484.714
320.551	230	129.422	481.008
322.336	230.602	129.817	480.919
324.121	206.385	130.211	482.043
325.906	199.308	130.606	482.831
327.687	211.164	131.001	484.104
329.471	221.538	131.395	483.532
331.255	215.083	131.79	482.104
333.038	212.818	132.185	482.242
334.82	193.743	132.579	481.28
336.602	231.682	132.974	482.819
338.382	233.542	133.368	482.913
340.164	251.842	133.763	484.044
341.945	231.185	134.157	482.503
343.726	200.075	134.552	480.31
345.505	214.763	134.946	479.174
347.285	205.517	135.34	477.548
349.065	222.541	135.735	477.011
350.844	230.03	136.129	476.978
352.622	230.245	136.524	476.879
354.401	232.951	136.918	474.622
356.179	211.178	137.312	472.776
357.955	232.213	137.706	473.264
359.733	268.753	138.101	473.345
361.511	345.921	138.495	474.208
363.286	228.85	138.889	471.661
365.062	236.811	139.283	467.265
366.839	229.83	139.677	466.273
368.613	221.368	140.071	469.352
370.389	219.545	140.465	469.596
372.164	247.346	140.859	471.259
373.937	250.874	141.253	472.731
375.712	233.066	141.647	471.262
377.486	236.216	142.041	469.271
379.259	240.882	142.435	467.001
381.032	258.169	142.829	468.492
382.804	245.501	143.223	471.085
384.577	226.521	143.617	473.828
386.349	246.163	144.011	473.095
388.12	254.16	144.404	471.863
389.892	244.367	144.798	474.112
391.661	240.48	145.192	474.253
393.433	272.615	145.586	474.455
395.202	244.816	145.979	478.763
396.972	281.298	146.373	478.979
398.741	275.306	146.767	478.35
400.511	251.758	147.16	473.846
402.278	261.716	147.554	467.177
404.048	251.859	147.947	465.484
405.814	248	148.341	464.872
407.583	271.636	148.734	462.049
409.349	271.661	149.128	461.702
411.117	255.054	149.521	463.423
412.883	276.353	149.915	466.072
414.65	274.384	150.308	470.765
416.415	266.249	150.701	473.617
418.182	280.023	151.095	473.956
419.946	270.695	151.488	475.982
421.71	284.411	151.881	476.346
423.475	255.068	152.275	476.659
425.238	264.369	152.668	473.347
427.003	259.566	153.061	469.071
428.766	275.685	153.454	464.46
430.528	281.678	153.847	461.048
432.292	258.788	154.241	463.433
434.053	286.59	154.634	468.332
435.814	269.1	155.027	474.645
437.577	269.189	155.42	479.691
439.338	271.097	155.813	478.145
441.098	277.627	156.206	475.334
442.86	270	156.599	472.229
444.619	275.551	156.992	469.909
446.378	260.698	157.385	473.712
448.139	282.745	157.778	475.679
449.898	280.159	158.17	477.629
451.656	286.713	158.563	479.807
453.414	281.625	158.956	477.855
455.173	294.538	159.349	476.901
456.93	293.678	159.742	474.336
458.687	281.427	160.134	469.511
460.443	291.725	160.527	468.671
462.201	290.744	160.92	470.531
463.957	299.086	161.313	474.979
465.713	287.881	161.705	478.704
467.468	292.697	162.098	480.284
469.225	297.883	162.49	479.039
470.979	295.175	162.883	473.602
472.733	311.981	163.275	468.812
474.487	302.692	163.668	467.142
476.24	296.224	164.06	474.117
477.993	315.441	164.453	482.199
479.748	305.182	164.845	487.037
481.5	312.828	165.238	485.464
483.252	310.878	165.63	481.413
485.004	295.5	166.022	478.803
486.756	309.747	166.415	476.684
488.507	313	166.807	476.341
490.257	303.303	167.199	477.869
492.008	320	167.592	481.288
493.758	312.59	167.984	484.492
495.51	298.196	168.376	484.999
497.259	312.889	168.768	485.682
499.008	294.762	169.16	488.18
500.757	298.21	169.552	492.774
502.505	288.97	169.944	497.056
504.253	309.103	170.337	496.896
506.001	301.853	170.729	495.363
507.748	307.016	171.121	496.167
509.495	302.948	171.513	498.535
511.242	290.007	171.905	501.533
512.988	268.023	172.296	502.455
514.734	291	172.688	502.247
516.48	283.007	173.08	503.809
518.225	299.991	173.472	504.109
519.97	292	173.864	503.736
521.715	322.972	174.256	501.457
523.46	295.977	174.648	499.316
525.204	299.014	175.039	500.401
526.947	301.049	175.431	502.155
528.689	296.921	175.823	502.978
530.432	305.244	176.214	503.608
532.174	309.627	176.606	504.756
533.917	305.154	176.998	503.441
535.659	307.112	177.389	501.267
537.401	290.091	177.781	495.66
539.142	289.674	178.172	489.261
540.883	328.07	178.564	489.149
542.624	318.851	178.955	491.438
544.362	313.881	179.347	495.976
546.102	320.378	179.738	498.981
547.842	310.779	180.13	496.606
549.581	324.394	180.521	493.02
551.32	332.245	180.912	489.983
553.059	326.1	181.304	490.885
554.795	309.268	181.695	493.64
556.533	332.937	182.086	495.137
558.271	327.641	182.477	495.63
560.008	324.061	182.869	495.875
561.744	337.811	183.26	493.828
563.48	330.413	183.651	494.581
565.217	340.811	184.042	496.255
566.953	326.86	184.433	499.023
568.687	346.494	184.824	502.011
570.422	323.746	185.215	500.248
572.157	325.462	185.607	496.877
573.892	349.749	185.998	496.99
575.624	345.266	186.389	499.308
577.358	336.014	186.78	498.313
579.092	334.148	187.17	496.877
580.823	334.557	187.561	494.055
582.557	349.818	187.952	491.793
584.289	337.161	188.343	494.029
586.02	335.287	188.734	495.583
587.752	345.119	189.125	499.475
589.484	344.488	189.516	505.333
591.213	339.974	189.906	508.148
592.944	345.741	190.297	507.52
594.673	334.898	190.688	503.294
596.404	347.028	191.078	498.571
598.134	356.224	191.469	496.641
599.861	326.686	191.86	495.932
601.591	364.019	192.25	497.485
603.318	353.666	192.641	499.577
605.047	344.727	193.031	503.911
606.775	342.494	193.422	508.132
608.502	331.496	193.812	511.252
610.229	326.513	194.203	516.546
611.955	356.562	194.593	522.402
613.682	341.93	194.984	525.528
615.407	323.677	195.374	527.945
617.133	353.387	195.764	526.498
618.858	342.081	196.155	524.683
620.583	344.298	196.545	526.769
622.307	347.289	196.935	528.494
624.032	330.294	197.326	530.028
625.755	361.851	197.716	538.439
627.478	337.901	198.106	545.879
629.202	348.841	198.496	551.175
630.924	337.259	198.886	555.039
632.647	339.841	199.277	556.55
634.369	359.486	199.667	561.19
636.092	356.837	200.057	566.551
637.812	349.333	200.447	568.234
639.532	359.323	200.837	567.087
641.254	328.77	201.227	573.94
642.974	331.569	201.617	580.849
644.695	339.825	202.007	583.43
646.414	364.325	202.397	583.09
648.133	351.522	202.787	580.268
649.853	352.804	203.176	583.137
		203.566	591.149
		203.956	595.546
		204.346	595.217
		204.736	592.827
		205.125	588.21
		205.515	585.429
		205.905	584.067
		206.294	580.414
		206.684	576.843
		207.074	571.273
		207.463	567.112
		207.853	563.861
		208.242	561.044
		208.632	555.45
		209.021	548.254
		209.411	543.58
		209.8	540.804
		210.19	539.507
		210.579	537.641
		210.968	530.56
		211.358	521.74
		211.747	514.393
		212.136	508.25
		212.525	503.648
		212.915	501.974
		213.304	499.333
		213.693	497.971
		214.082	496.112
		214.471	490.126
		214.86	485.477
		215.249	485.966
		215.638	488.171
		216.027	489.923
		216.416	484.463
		216.805	474.875
		217.194	469.019
		217.583	467.741
		217.972	470.092
		218.361	470.39
		218.75	465.623
		219.139	460.982
		219.527	457.768
		219.916	458.165
		220.305	457.786
		220.694	458.444
		221.082	458.402
		221.471	460.854
		221.859	461.938
		222.248	457.54
		222.637	451.41
		223.025	444.746
		223.414	444.395
		223.802	446.476
		224.191	447.723
		224.579	443.844
		224.968	439.097
		225.356	436.717
		225.744	437.743
		226.133	442.167
		226.521	444.325
		226.909	445.794
		227.297	443.661
		227.686	439.287
		228.074	437.711
		228.462	436.954
		228.85	439.236
		229.238	440.336
		229.626	439.358
		230.015	437.897
		230.403	435.616
		230.791	435.543
		231.179	437.936
		231.567	438.353
		231.955	439.835
		232.342	438.703
		232.73	435.931
		233.118	433.932
		233.506	430.4
		233.894	428.237
		234.282	430.589
		234.669	434.413
		235.057	437.12
		235.445	438.844
		235.833	436.38
		236.22	434.169
		236.608	433.439
		236.995	431.094
		237.383	429.636
		237.771	426.868
		238.158	424.369
		238.546	423.727
		238.933	423.095
		239.321	424.17
		239.708	427.944
		240.095	430.546
		240.483	431.119
		240.87	431.73
		241.257	430.99
		241.645	431.287
		242.032	431.185
		242.419	429.178
		242.806	428.853
		243.194	429.518
		243.581	429.727
		243.968	427.626
		244.355	425.911
		244.742	425.949
		245.129	426.173
		245.516	426.63
		245.903	425.721
		246.29	424.248
		246.677	424.384
		247.064	425.887
		247.451	427.365
		247.838	428.48
		248.225	428.766
		248.612	428.165
		248.998	428.697
		249.385	427.62
		249.772	424.522
		250.159	422.416
		250.545	422.357
		250.932	422.98
		251.319	423.401
		251.705	421.75
		252.092	417.589
		252.479	415.638
		252.865	414.7
		253.252	416.055
		253.638	418.547
		254.025	419.901
		254.411	417.917
		254.797	415.01
		255.184	413.526
		255.57	413.134
		255.957	415.33
		256.343	419.084
		256.729	423.155
		257.115	426.835
		257.502	427.019
		257.888	425.338
		258.274	424.233
		258.66	423.993
		259.046	425.532
		259.432	426.222
		259.819	425.462
		260.205	423.114
		260.591	421.162
		260.977	420.628
		261.363	421.261
		261.749	422.076
		262.134	420.973
		262.52	420.062
		262.906	420.202
		263.292	419.975
		263.678	417.579
		264.064	413.893
		264.45	412.19
		264.835	413.041
		265.221	414.949
		265.607	416.115
		265.992	416.57
		266.378	416.075
		266.764	418.32
		267.149	419.345
		267.535	419.222
		267.92	419.486
		268.306	419.003
		268.691	418.503
		269.077	419.272
		269.462	418.129
		269.848	415.907
		270.233	415.467
		270.618	414.883
		271.004	416.341
		271.389	418.749
		271.774	419.688
		272.16	419.052
		272.545	419.619
		272.93	418.558
		273.315	417.391
		273.7	415.997
		274.085	414.107
		274.471	412.762
		274.856	411.384
		275.241	410.059
		275.626	412.19
		276.011	415.725
		276.396	419.858
		276.781	422.036
		277.166	421.872
		277.55	422.546
		277.935	422.456
		278.32	419.697
		278.705	417.755
		279.09	418.027
		279.475	420.637
		279.859	423.111
		280.244	422.68
		280.629	421.09
		281.013	420.708
		281.398	422.607
		281.783	424.79
		282.167	423.984
		282.552	421.328
		282.936	418.686
		283.321	416.96
		283.705	417.143
		284.09	418.129
		284.474	420.56
		284.859	425.057
		285.243	430.628
		285.627	433.8
		286.012	433.352
		286.396	431.738
		286.78	428.953
		287.164	425.151
		287.549	420.908
		287.933	419.799
		288.317	421.553
		288.701	423.277
		289.085	423.737
		289.469	423.02
		289.853	423.83
		290.238	426.875
		290.622	427.236
		291.006	426.96
		291.39	426.282
		291.773	426.128
		292.157	426.969
		292.541	426.353
		292.925	424.838
		293.309	422.835
		293.693	421.946
		294.077	424.724
		294.46	428.574
		294.844	432.469
		295.228	433.78
		295.612	433.173
		295.995	429.536
		296.379	425.591
		296.762	423.221
		297.146	422.23
		297.53	424.233
		297.913	425.666
		298.297	427.05
		298.68	427.666
		299.064	426.76
		299.447	424.914
		299.83	424.665
		300.214	424.897
		300.597	425.774
		300.98	426.382

## Sheet: Fig2b,c,e,f
	Fig2b					Fig2c				Fig2e					Fig2f
P (GPa)	a/a0	b/b0	c/c0		P (GPa)	V (Å3)		P (GPa)	Ag4	Bg2	Ag3	Ag2		P (GPa)	FWHM
0.15	0.99896	0.99793	0.99722		0.15	522.979		0.7	207.062	178.8	170.98	110.633		0.7	17.19
0.2	0.99815	0.99855	0.99642		0.214	522.549		0.9	206.018	179.05	172.24	110.419		0.9	18.4508
0.3	0.99706	0.99835	0.9967		0.3	522.153		1.2	208.279	179.78	173.21	110.87		1.2	15.858
0.45	0.99696	0.99815	0.9912		0.45	519.034		1.6	209.74	181.2	174.86	110.633		1.6	16.6393
0.6	0.99649	0.9967	0.99024		0.598	517.448		2.1	210.69	183.44	176.14	110.876		2.1	15.956
1.02	0.99496	0.99617	0.98245		1.02	512.196		2.8	214.123	185.2	180.2	111.12		2.8	14.198
1.31	0.99371	0.99473	0.97968		1.3	509.249		3.6	216.071	187.8	183.2	112.094		3.6	13.52
1.76	0.99278	0.99373	0.97342		1.76	504.823		4.1	216.8	189.5	184.4	112.58		4.1	11.99
1.98	0.99229	0.99275	0.97015		1.98	502.174		4.6	218.262	191.1	187.82	113.31		4.6	10.79
2.29	0.99114	0.99195	0.96742		2.29	499.766		5.1	218.75	192.45	189.04	114.285		5.1	9.94
2.82	0.9886	0.9903	0.95946		2.82	493.055
3.3	0.9884	0.98883	0.95235		3.3	488.585
4	0.98494	0.98368	0.94932		4.02	482.599
5.3	0.97864	0.9788	0.93594		5.3	470.639

## Sheet: Fig4 b,d
0GPa		5GPa
#K-Path(1/A)	Energy(eV)	#K-Path(1/A)	Energy(eV)
0	-14.4482	0	-14.8986
0	-14.4476	0	-14.8849
0	-14.4327	0	-14.8548
0	-14.4321	0	-14.8543
0	-14.4024	0	-14.842
0	-14.4018	0	-14.8417
0	-14.3936	0	-14.7716
0	-14.3925	0	-14.7514
0	-14.3793	0	-14.737
0	-14.3791	0	-14.737
0	-14.3473	0	-14.7352
0	-14.3472	0	-14.7335
0	-14.316	0	-14.7276
0	-14.3152	0	-14.7263
0	-14.2993	0	-14.7186
0	-14.2991	0	-14.7182
0	-14.2773	0	-14.6434
0	-14.277	0	-14.6424
0	-14.27	0	-14.6325
0	-14.2698	0	-14.6317
0	-14.2689	0	-14.5938
0	-14.2688	0	-14.5928
0	-14.2577	0	-14.5842
0	-14.2574	0	-14.5821
0	-14.2305	0	-14.5316
0	-14.2304	0	-14.5308
0	-14.2278	0	-14.519
0	-14.2274	0	-14.5174
0	-14.2103	0	-14.5173
0	-14.2101	0	-14.5169
0	-14.2069	0	-14.4523
0	-14.2067	0	-14.4522
0	-14.1978	0	-14.452
0	-14.1976	0	-14.4519
0	-14.1826	0	-14.4478
0	-14.1824	0	-14.4478
0	-14.1806	0	-14.4412
0	-14.1804	0	-14.441
0	-14.1757	0	-14.4408
0	-14.1753	0	-14.4404
0	-14.1561	0	-14.437
0	-14.156	0	-14.4366
0	-14.1535	0	-14.4362
0	-14.1535	0	-14.4362
0	-14.1519	0	-14.4329
0	-14.1517	0	-14.4322
0	-14.1426	0	-14.432
0	-14.1424	0	-14.4315
0	-14.1344	0	-14.43
0	-14.1344	0	-14.4293
0	-14.1342	0	-14.4239
0	-14.1341	0	-14.4238
0	-14.1311	0	-14.4208
0	-14.131	0	-14.4189
0	-14.13	0	-14.417
0	-14.13	0	-14.4155
0	-14.1217	0	-14.4144
0	-14.1216	0	-14.4123
0	-14.121	0	-14.4113
0	-14.1209	0	-14.4112
0	-14.1199	0	-14.4109
0	-14.1199	0	-14.4109
0	-14.1195	0	-14.4081
0	-14.1195	0	-14.4079
0	-14.1038	0	-14.4065
0	-14.1037	0	-14.4061
0	-14.1004	0	-14.4057
0	-14.1003	0	-14.4056
0	-14.0922	0	-14.4032
0	-14.0921	0	-14.4028
0	-14.0917	0	-14.4025
0	-14.0916	0	-14.4024
0	-14.0899	0	-14.4017
0	-14.0898	0	-14.4015
0	-14.0858	0	-14.3997
0	-14.0858	0	-14.3994
0	-14.0856	0	-14.3992
0	-14.0855	0	-14.3981
0	-14.0795	0	-14.3957
0	-14.0795	0	-14.3955
0	-14.0631	0	-14.3934
0	-14.0631	0	-14.393
0	-14.0618	0	-14.3906
0	-14.0618	0	-14.3904
0	-14.0605	0	-14.3877
0	-14.0605	0	-14.3876
0	-14.0587	0	-14.3682
0	-14.0587	0	-14.3673
0	-14.0575	0	-14.3662
0	-14.0575	0	-14.3653
0	-14.0568	0	-14.3637
0	-14.0567	0	-14.3622
0	-14.0567	0	-14.3622
0	-14.0567	0	-14.3619
0	-14.0552	0	-14.3609
0	-14.0551	0	-14.36
0	-14.0496	0	-14.3586
0	-14.0496	0	-14.3585
0	-14.0495	0	-14.3572
0	-14.0495	0	-14.3562
0	-14.0489	0	-14.3553
0	-14.0489	0	-14.3552
0	-14.0479	0	-14.3524
0	-14.0479	0	-14.352
0	-14.0269	0	-14.3516
0	-14.0269	0	-14.3512
0	-14.0269	0	-14.3432
0	-14.0269	0	-14.3427
0	-14.0232	0	-14.3426
0	-14.0232	0	-14.3424
0	-14.023	0	-14.3415
0	-14.0229	0	-14.3412
0	-14.0169	0	-14.3397
0	-14.0169	0	-14.3397
0	-14.0163	0	-14.338
0	-14.0162	0	-14.3378
0	-14.0156	0	-14.3342
0	-14.0156	0	-14.3334
0	-14.0149	0	-14.3321
0	-14.0149	0	-14.3318
0	-14.0101	0	-14.3306
0	-14.0101	0	-14.3304
0	-14.0085	0	-14.3291
0	-14.0085	0	-14.3289
0	-14.0012	0	-14.3257
0	-14.0012	0	-14.325
0	-14.0009	0	-14.324
0	-14.0009	0	-14.3236
0	-13.9971	0	-14.3234
0	-13.9971	0	-14.3233
0	-13.9968	0	-14.3226
0	-13.9968	0	-14.3226
0	-13.9956	0	-14.3206
0	-13.9956	0	-14.3202
0	-13.9943	0	-14.3189
0	-13.9943	0	-14.3188
0	-13.989	0	-14.316
0	-13.989	0	-14.3158
0	-13.9886	0	-14.3156
0	-13.9886	0	-14.3153
0	-13.9789	0	-14.3144
0	-13.9789	0	-14.3144
0	-13.9789	0	-14.3091
0	-13.9788	0	-14.309
0	-13.9619	0	-14.3086
0	-13.9619	0	-14.3076
0	-13.9615	0	-14.3069
0	-13.9615	0	-14.3067
0	-13.9586	0	-14.2944
0	-13.9586	0	-14.2943
0	-13.9584	0	-14.2921
0	-13.9584	0	-14.2921
0	-13.9393	0	-14.2878
0	-13.9393	0	-14.2878
0	-13.9387	0	-14.2855
0	-13.9387	0	-14.2854
0	-13.9369	0	-14.2806
0	-13.9369	0	-14.2806
0	-13.9366	0	-14.2768
0	-13.9366	0	-14.2767
0	-12.9339	0	-13.8121
0	-12.9131	0	-13.6892
0	-12.8444	0	-13.6836
0	-12.8293	0	-13.6011
0	-12.7982	0	-13.5025
0	-12.7787	0	-13.497
0	-12.5604	0	-13.4086
0	-12.5579	0	-13.324
0	-12.5231	0	-13.3223
0	-12.4864	0	-13.2268
0	-12.4712	0	-13.2242
0	-12.4602	0	-13.2169
0	-12.4465	0	-13.2145
0	-12.4059	0	-12.8544
0	-12.3665	0	-12.8516
0	-12.3247	0	-12.8397
0	-12.1297	0	-12.8382
0	-12.1247	0	-12.7963
0	-12.1159	0	-12.7714
0	-12.1097	0	-12.7622
0	-12.0881	0	-12.7597
0	-12.0869	0	-12.6936
0	-12.054	0	-12.6918
0	-12.0508	0	-12.649
0	-11.9617	0	-12.5905
0	-11.9326	0	-12.5632
0	-11.9028	0	-12.5614
0	-11.8988	0	-12.4122
0	-11.8785	0	-12.4111
0	-11.8709	0	-12.3184
0	-11.8573	0	-12.2576
0	-11.8426	0	-12.249
0	-11.6905	0	-12.1798
0	-11.6854	0	-12.1781
0	-11.6712	0	-12.119
0	-11.6669	0	-12.1167
0	-11.6372	0	-12.0749
0	-11.6181	0	-12.0716
0	-11.5995	0	-12.0699
0	-11.5987	0	-11.8824
0	-11.458	0	-11.8819
0	-11.456	0	-11.7892
0	-11.3784	0	-11.7122
0	-11.3738	0	-11.7101
0	-11.2898	0	-11.6947
0	-11.2871	0	-11.6638
0	-11.2587	0	-11.6587
0	-11.2553	0	-11.5453
0	-5.7218	0	-6.4419
0	-5.7156	0	-6.3568
0	-5.5066	0	-6.1884
0	-5.5015	0	-6.1883
0	-5.4282	0	-6.1845
0	-5.4153	0	-6.0515
0	-5.3173	0	-6.0488
0	-5.2278	0	-5.9549
0	-5.2264	0	-5.9511
0	-5.2069	0	-5.8361
0	-5.2058	0	-5.7756
0	-5.1905	0	-5.7752
0	-5.158	0	-5.6549
0	-5.1367	0	-5.6482
0	-5.0179	0	-5.646
0	-5.0133	0	-5.6206
0	-4.9601	0	-5.6184
0	-4.9434	0	-5.615
0	-4.7304	0	-5.6125
0	-4.7177	0	-5.5638
0	-4.6822	0	-5.1969
0	-4.6714	0	-5.1911
0	-4.2188	0	-4.8348
0	-4.2089	0	-4.8346
0	-4.1989	0	-4.7521
0	-4.1945	0	-4.7494
0	-3.8576	0	-4.7279
0	-3.8382	0	-4.5936
0	-3.8134	0	-4.5455
0	-3.7494	0	-4.5385
0	-3.6952	0	-4.4216
0	-3.685	0	-4.4186
0	-3.6032	0	-4.3866
0	-3.4506	0	-4.1477
0	-3.3891	0	-4.1364
0	-3.2974	0	-3.7203
0	-3.2053	0	-3.7155
0	-3.1332	0	-3.7021
0	-2.8491	0	-3.6997
0	-2.8419	0	-3.5697
0	-2.7102	0	-3.5674
0	-2.7087	0	-3.4224
0	-2.6503	0	-3.4207
0	-2.6417	0	-3.2195
0	-2.4993	0	-3.1144
0	-2.4877	0	-2.9453
0	-2.3872	0	-2.9451
0	-2.3777	0	-2.924
0	-2.2558	0	-2.9177
0	-2.2008	0	-2.8544
0	-2.0865	0	-2.7415
0	-2.0829	0	-2.7138
0	-2.0737	0	-2.5677
0	-2.0687	0	-2.5528
0	-2.0302	0	-2.4894
0	-2.0058	0	-2.4891
0	-1.876	0	-2.4743
0	-1.8723	0	-2.4175
0	-1.8332	0	-2.4171
0	-1.8292	0	-2.32
0	-1.828	0	-2.3183
0	-1.8135	0	-2.3059
0	-1.7434	0	-2.2985
0	-1.7394	0	-2.2852
0	-1.7344	0	-2.2809
0	-1.7267	0	-2.148
0	-1.6622	0	-2.1476
0	-1.6415	0	-2.0896
0	-1.5903	0	-2.0834
0	-1.5751	0	-2.0662
0	-1.5507	0	-2.0657
0	-1.5385	0	-1.9841
0	-1.5317	0	-1.957
0	-1.5303	0	-1.9468
0	-1.4876	0	-1.9428
0	-1.4407	0	-1.9355
0	-1.4259	0	-1.8947
0	-1.4217	0	-1.8793
0	-1.4191	0	-1.8098
0	-1.3978	0	-1.804
0	-1.3822	0	-1.7468
0	-1.3793	0	-1.7356
0	-1.3737	0	-1.6927
0	-1.3399	0	-1.6831
0	-1.3362	0	-1.592
0	-1.3026	0	-1.5845
0	-1.287	0	-1.5757
0	-1.1684	0	-1.5661
0	-1.1526	0	-1.5246
0	-1.1501	0	-1.5105
0	-1.1298	0	-1.4864
0	-1.1154	0	-1.4593
0	-1.1017	0	-1.4379
0	-1.0927	0	-1.43
0	-1.089	0	-1.4169
0	-1.0675	0	-1.3811
0	-1.058	0	-1.3604
0	-1.0248	0	-1.317
0	-1.0207	0	-1.2794
0	-1.0196	0	-1.2058
0	-0.9616	0	-1.1746
0	-0.955	0	-1.1605
0	-0.9509	0	-1.1592
0	-0.9416	0	-1.1433
0	-0.9355	0	-1.1188
0	-0.8965	0	-1.1147
0	-0.8814	0	-1.1
0	-0.8718	0	-1.0858
0	-0.8191	0	-1.0215
0	-0.7727	0	-1.013
0	-0.7668	0	-1.0104
0	-0.7627	0	-0.9928
0	-0.7477	0	-0.9435
0	-0.7351	0	-0.9225
0	-0.7289	0	-0.9069
0	-0.7161	0	-0.8784
0	-0.7142	0	-0.8482
0	-0.6978	0	-0.8372
0	-0.6806	0	-0.8148
0	-0.6768	0	-0.8109
0	-0.655	0	-0.795
0	-0.5975	0	-0.7521
0	-0.5772	0	-0.709
0	-0.5587	0	-0.7044
0	-0.5547	0	-0.6856
0	-0.5442	0	-0.6788
0	-0.5402	0	-0.6551
0	-0.5148	0	-0.6469
0	-0.4895	0	-0.6366
0	-0.4844	0	-0.5646
0	-0.4668	0	-0.5636
0	-0.4499	0	-0.5491
0	-0.4344	0	-0.5364
0	-0.4174	0	-0.4777
0	-0.415	0	-0.4346
0	-0.4013	0	-0.4342
0	-0.401	0	-0.4313
0	-0.3424	0	-0.4254
0	-0.3308	0	-0.387
0	-0.2908	0	-0.3763
0	-0.2628	0	-0.3715
0	-0.2572	0	-0.3247
0	-0.2406	0	-0.16
0	-0.2253	0	-0.16
0	0.7575	0	0.1589
0	1.0037	0	0.4627
0	1.0113	0	0.4688
0	1.077	0	0.4876
0	1.1175	0	0.5529
0	1.3478	0	0.7862
0	1.3539	0	0.8094
0	1.4322	0	1.2263
0	1.5714	0	1.2299
0	1.6113	0	1.5315
0	1.7871	0	1.5318
0	1.8104	0	1.5793
0	1.8603	0	1.5837
0	1.9175	0	2.0429
0	1.9853	0	2.0826
0	2.006	0	2.1564
0	2.04	0	2.2037
0	2.181	0	2.2173
0	2.1855	0	2.2661
0	2.2121	0	2.2757
0	2.2336	0	2.4837
0	2.2351	0	2.4871
0	2.2949	0	2.5596
0	2.3025	0	2.5621
0	2.3253	0	2.6115
0	2.3554	0	2.6166
0	2.363	0	2.6575
0	2.4176	0	2.7234
0	2.4715	0	2.7279
0	2.4832	0	2.8052
0	2.54	0	2.8151
0	2.638	0	2.8295
0	3.0807	0	2.8341
0	3.0963	0	2.9939
0	3.3449	0	3.3395
0	3.3704	0	3.4065
0	3.3896	0	3.4083
0	3.3992	0	3.4468
0	3.5283	0	3.4556
0	3.5557	0	3.6532
0	3.6066	0	3.6532
0	3.6419	0	3.7153
0	3.6439	0	3.7163
0	3.6548	0	3.7406
0	3.684	0	3.8791
0	3.6885	0	3.8868
0	3.7867	0	4.1641
0	3.8296	0	4.1678
0	4.2155	0	4.2232
0	4.2577	0	4.2922
0	4.5571	0	4.3224
0	4.5683	0	4.3812
0	4.6369	0	4.4022
0	4.6585	0	4.5329
0	4.7311	0	4.5589
0	4.7438	0	4.6435
0	4.8531	0	4.7416
0	4.8536	0	4.7677
0	4.8823	0	4.7697
0	4.8855	0	4.7792
0	4.9161	0	4.7917
0	4.9305	0	4.7942
0	4.9644	0	4.9307
0	4.9704	0	4.9399
0	4.9903	0	4.9448
0	4.9999	0	4.9489
0	5.0183	0	4.9745
0	5.0202	0	4.999
0	5.0589	0	5.0151
0	5.1357	0	5.0506
0	5.1712	0	5.0912
0	5.2251	0	5.1167
0.0285	-14.4479	0.0283	-14.8978
0.0285	-14.4473	0.0283	-14.8842
0.0285	-14.433	0.0283	-14.8599
0.0285	-14.4324	0.0283	-14.8479
0.0285	-14.4018	0.0283	-14.8471
0.0285	-14.4011	0.0283	-14.8355
0.0285	-14.3936	0.0283	-14.7713
0.0285	-14.3925	0.0283	-14.7515
0.0285	-14.3792	0.0283	-14.7437
0.0285	-14.3791	0.0283	-14.7415
0.0285	-14.3483	0.0283	-14.7367
0.0285	-14.3482	0.0283	-14.7321
0.0285	-14.3151	0.0283	-14.7242
0.0285	-14.3144	0.0283	-14.7226
0.0285	-14.2995	0.0283	-14.7172
0.0285	-14.2992	0.0283	-14.7138
0.0285	-14.2791	0.0283	-14.651
0.0285	-14.2788	0.0283	-14.6399
0.0285	-14.2716	0.0283	-14.6354
0.0285	-14.2714	0.0283	-14.6248
0.0285	-14.2683	0.0283	-14.6021
0.0285	-14.2682	0.0283	-14.5939
0.0285	-14.2579	0.0283	-14.5834
0.0285	-14.2576	0.0283	-14.5755
0.0285	-14.2297	0.0283	-14.5398
0.0285	-14.2296	0.0283	-14.527
0.0285	-14.2274	0.0283	-14.5237
0.0285	-14.227	0.0283	-14.519
0.0285	-14.2115	0.0283	-14.5171
0.0285	-14.2113	0.0283	-14.5103
0.0285	-14.2065	0.0283	-14.4552
0.0285	-14.2062	0.0283	-14.4547
0.0285	-14.1984	0.0283	-14.4528
0.0285	-14.1981	0.0283	-14.4525
0.0285	-14.183	0.0283	-14.4472
0.0285	-14.1828	0.0283	-14.4471
0.0285	-14.181	0.0283	-14.442
0.0285	-14.1808	0.0283	-14.4418
0.0285	-14.1762	0.0283	-14.4416
0.0285	-14.1758	0.0283	-14.4413
0.0285	-14.1563	0.0283	-14.4385
0.0285	-14.1563	0.0283	-14.4381
0.0285	-14.1539	0.0283	-14.4367
0.0285	-14.1538	0.0283	-14.4366
0.0285	-14.1517	0.0283	-14.4338
0.0285	-14.1515	0.0283	-14.4333
0.0285	-14.1431	0.0283	-14.4331
0.0285	-14.143	0.0283	-14.4327
0.0285	-14.1347	0.0283	-14.429
0.0285	-14.1346	0.0283	-14.4287
0.0285	-14.1344	0.0283	-14.4263
0.0285	-14.1344	0.0283	-14.4254
0.0285	-14.1315	0.0283	-14.4205
0.0285	-14.1315	0.0283	-14.4201
0.0285	-14.1301	0.0283	-14.4163
0.0285	-14.1301	0.0283	-14.4162
0.0285	-14.1216	0.0283	-14.4141
0.0285	-14.1216	0.0283	-14.4115
0.0285	-14.1211	0.0283	-14.4112
0.0285	-14.1211	0.0283	-14.4109
0.0285	-14.12	0.0283	-14.4108
0.0285	-14.12	0.0283	-14.4106
0.0285	-14.1195	0.0283	-14.4083
0.0285	-14.1195	0.0283	-14.4082
0.0285	-14.1036	0.0283	-14.4071
0.0285	-14.1035	0.0283	-14.4062
0.0285	-14.1003	0.0283	-14.4057
0.0285	-14.1002	0.0283	-14.4055
0.0285	-14.0921	0.0283	-14.403
0.0285	-14.0921	0.0283	-14.4029
0.0285	-14.0916	0.0283	-14.4023
0.0285	-14.0915	0.0283	-14.402
0.0285	-14.0897	0.0283	-14.4013
0.0285	-14.0897	0.0283	-14.4007
0.0285	-14.0858	0.0283	-14.4
0.0285	-14.0858	0.0283	-14.3998
0.0285	-14.0853	0.0283	-14.3994
0.0285	-14.0852	0.0283	-14.3983
0.0285	-14.0794	0.0283	-14.3956
0.0285	-14.0794	0.0283	-14.3953
0.0285	-14.0633	0.0283	-14.3931
0.0285	-14.0633	0.0283	-14.3927
0.0285	-14.062	0.0283	-14.391
0.0285	-14.062	0.0283	-14.3906
0.0285	-14.0604	0.0283	-14.3867
0.0285	-14.0604	0.0283	-14.3863
0.0285	-14.0586	0.0283	-14.3693
0.0285	-14.0586	0.0283	-14.3675
0.0285	-14.0574	0.0283	-14.3658
0.0285	-14.0573	0.0283	-14.3639
0.0285	-14.0569	0.0283	-14.3634
0.0285	-14.0569	0.0283	-14.3621
0.0285	-14.0567	0.0283	-14.362
0.0285	-14.0567	0.0283	-14.3616
0.0285	-14.0551	0.0283	-14.3608
0.0285	-14.0551	0.0283	-14.3598
0.0285	-14.0496	0.0283	-14.3584
0.0285	-14.0496	0.0283	-14.3584
0.0285	-14.0495	0.0283	-14.3569
0.0285	-14.0494	0.0283	-14.3559
0.0285	-14.0488	0.0283	-14.3553
0.0285	-14.0488	0.0283	-14.3552
0.0285	-14.0479	0.0283	-14.3524
0.0285	-14.0479	0.0283	-14.3521
0.0285	-14.0268	0.0283	-14.3516
0.0285	-14.0268	0.0283	-14.3509
0.0285	-14.0268	0.0283	-14.3441
0.0285	-14.0268	0.0283	-14.3428
0.0285	-14.0231	0.0283	-14.3426
0.0285	-14.0231	0.0283	-14.3425
0.0285	-14.0229	0.0283	-14.3417
0.0285	-14.0229	0.0283	-14.3402
0.0285	-14.0168	0.0283	-14.34
0.0285	-14.0168	0.0283	-14.3399
0.0285	-14.0162	0.0283	-14.3378
0.0285	-14.0162	0.0283	-14.3376
0.0285	-14.0155	0.0283	-14.3342
0.0285	-14.0155	0.0283	-14.3334
0.0285	-14.0149	0.0283	-14.3323
0.0285	-14.0149	0.0283	-14.3318
0.0285	-14.0101	0.0283	-14.3307
0.0285	-14.01	0.0283	-14.3303
0.0285	-14.0086	0.0283	-14.3292
0.0285	-14.0086	0.0283	-14.329
0.0285	-14.0012	0.0283	-14.326
0.0285	-14.0012	0.0283	-14.3253
0.0285	-14.0009	0.0283	-14.3243
0.0285	-14.0009	0.0283	-14.3241
0.0285	-13.9971	0.0283	-14.3235
0.0285	-13.9971	0.0283	-14.3233
0.0285	-13.9968	0.0283	-14.3223
0.0285	-13.9968	0.0283	-14.3222
0.0285	-13.9956	0.0283	-14.3207
0.0285	-13.9956	0.0283	-14.3206
0.0285	-13.9943	0.0283	-14.3183
0.0285	-13.9943	0.0283	-14.3181
0.0285	-13.989	0.0283	-14.3165
0.0285	-13.989	0.0283	-14.3161
0.0285	-13.9886	0.0283	-14.316
0.0285	-13.9886	0.0283	-14.3157
0.0285	-13.9789	0.0283	-14.3137
0.0285	-13.9789	0.0283	-14.3135
0.0285	-13.9789	0.0283	-14.3096
0.0285	-13.9788	0.0283	-14.3095
0.0285	-13.962	0.0283	-14.3086
0.0285	-13.962	0.0283	-14.3077
0.0285	-13.9615	0.0283	-14.3062
0.0285	-13.9615	0.0283	-14.3061
0.0285	-13.9587	0.0283	-14.2951
0.0285	-13.9587	0.0283	-14.295
0.0285	-13.9585	0.0283	-14.292
0.0285	-13.9585	0.0283	-14.292
0.0285	-13.9393	0.0283	-14.288
0.0285	-13.9393	0.0283	-14.288
0.0285	-13.9387	0.0283	-14.2851
0.0285	-13.9387	0.0283	-14.2851
0.0285	-13.9369	0.0283	-14.2809
0.0285	-13.9369	0.0283	-14.2809
0.0285	-13.9366	0.0283	-14.277
0.0285	-13.9366	0.0283	-14.277
0.0285	-12.9318	0.0283	-13.8097
0.0285	-12.9109	0.0283	-13.7017
0.0285	-12.8475	0.0283	-13.6662
0.0285	-12.8311	0.0283	-13.5988
0.0285	-12.7917	0.0283	-13.5114
0.0285	-12.772	0.0283	-13.483
0.0285	-12.5659	0.0283	-13.4048
0.0285	-12.5599	0.0283	-13.3527
0.0285	-12.5249	0.0283	-13.2891
0.0285	-12.4854	0.0283	-13.2469
0.0285	-12.4607	0.0283	-13.2378
0.0285	-12.4505	0.0283	-13.1982
0.0285	-12.4475	0.0283	-13.1883
0.0285	-12.406	0.0283	-12.8788
0.0285	-12.3611	0.0283	-12.8643
0.0285	-12.3184	0.0283	-12.8248
0.0285	-12.1493	0.0283	-12.8088
0.0285	-12.1421	0.0283	-12.7981
0.0285	-12.111	0.0283	-12.7938
0.0285	-12.0964	0.0283	-12.7656
0.0285	-12.0898	0.0283	-12.7221
0.0285	-12.075	0.0283	-12.7047
0.0285	-12.0595	0.0283	-12.6747
0.0285	-12.027	0.0283	-12.6476
0.0285	-11.9592	0.0283	-12.5897
0.0285	-11.9308	0.0283	-12.5852
0.0285	-11.9024	0.0283	-12.5346
0.0285	-11.898	0.0283	-12.4317
0.0285	-11.8826	0.0283	-12.387
0.0285	-11.8651	0.0283	-12.3154
0.0285	-11.8596	0.0283	-12.2797
0.0285	-11.8384	0.0283	-12.2264
0.0285	-11.699	0.0283	-12.1943
0.0285	-11.6888	0.0283	-12.1588
0.0285	-11.6649	0.0283	-12.1504
0.0285	-11.6553	0.0283	-12.097
0.0285	-11.6411	0.0283	-12.0836
0.0285	-11.6198	0.0283	-12.0712
0.0285	-11.6008	0.0283	-12.0447
0.0285	-11.5905	0.0283	-11.9015
0.0285	-11.4565	0.0283	-11.8605
0.0285	-11.4542	0.0283	-11.7909
0.0285	-11.3794	0.0283	-11.7288
0.0285	-11.3745	0.0283	-11.6967
0.0285	-11.2891	0.0283	-11.6934
0.0285	-11.2864	0.0283	-11.6721
0.0285	-11.259	0.0283	-11.6486
0.0285	-11.2556	0.0283	-11.5461
0.0285	-5.719	0.0283	-6.4391
0.0285	-5.7125	0.0283	-6.3519
0.0285	-5.5185	0.0283	-6.2196
0.0285	-5.5072	0.0283	-6.1855
0.0285	-5.418	0.0283	-6.1479
0.0285	-5.4037	0.0283	-6.0658
0.0285	-5.3158	0.0283	-6.0295
0.0285	-5.2298	0.0283	-5.9943
0.0285	-5.2272	0.0283	-5.9089
0.0285	-5.2062	0.0283	-5.8351
0.0285	-5.1999	0.0283	-5.7832
0.0285	-5.1905	0.0283	-5.7702
0.0285	-5.1601	0.0283	-5.6577
0.0285	-5.1324	0.0283	-5.6537
0.0285	-5.0204	0.0283	-5.6483
0.0285	-5.0137	0.0283	-5.636
0.0285	-4.9592	0.0283	-5.6199
0.0285	-4.9421	0.0283	-5.6119
0.0285	-4.7558	0.0283	-5.5826
0.0285	-4.7174	0.0283	-5.5611
0.0285	-4.6871	0.0283	-5.2312
0.0285	-4.6475	0.0283	-5.1638
0.0285	-4.2522	0.0283	-4.8939
0.0285	-4.2432	0.0283	-4.8046
0.0285	-4.1804	0.0283	-4.787
0.0285	-4.1585	0.0283	-4.7262
0.0285	-3.8551	0.0283	-4.693
0.0285	-3.8342	0.0283	-4.5883
0.0285	-3.826	0.0283	-4.5791
0.0285	-3.7574	0.0283	-4.4955
0.0285	-3.6982	0.0283	-4.4321
0.0285	-3.6678	0.0283	-4.4113
0.0285	-3.6018	0.0283	-4.3866
0.0285	-3.4557	0.0283	-4.1845
0.0285	-3.3919	0.0283	-4.1006
0.0285	-3.2973	0.0283	-3.7781
0.0285	-3.203	0.0283	-3.7217
0.0285	-3.1402	0.0283	-3.7007
0.0285	-2.8887	0.0283	-3.6416
0.0285	-2.8623	0.0283	-3.6369
0.0285	-2.6828	0.0283	-3.5233
0.0285	-2.6664	0.0283	-3.494
0.0285	-2.6499	0.0283	-3.3191
0.0285	-2.6383	0.0283	-3.2305
0.0285	-2.4986	0.0283	-3.1282
0.0285	-2.4876	0.0283	-3.0305
0.0285	-2.3987	0.0283	-2.9276
0.0285	-2.3873	0.0283	-2.9103
0.0285	-2.2771	0.0283	-2.8707
0.0285	-2.2118	0.0283	-2.8597
0.0285	-2.0989	0.0283	-2.7352
0.0285	-2.0957	0.0283	-2.732
0.0285	-2.0835	0.0283	-2.5923
0.0285	-2.0606	0.0283	-2.5489
0.0285	-2.0272	0.0283	-2.5175
0.0285	-2.0085	0.0283	-2.4902
0.0285	-1.896	0.0283	-2.481
0.0285	-1.8865	0.0283	-2.4536
0.0285	-1.8418	0.0283	-2.3845
0.0285	-1.8339	0.0283	-2.3667
0.0285	-1.8241	0.0283	-2.3574
0.0285	-1.8132	0.0283	-2.3217
0.0285	-1.7499	0.0283	-2.3165
0.0285	-1.7472	0.0283	-2.2888
0.0285	-1.7395	0.0283	-2.2118
0.0285	-1.733	0.0283	-2.1878
0.0285	-1.6804	0.0283	-2.1329
0.0285	-1.6575	0.0283	-2.132
0.0285	-1.615	0.0283	-2.0964
0.0285	-1.5941	0.0283	-2.0389
0.0285	-1.5843	0.0283	-2.0085
0.0285	-1.5388	0.0283	-2.0009
0.0285	-1.5236	0.0283	-1.9851
0.0285	-1.5007	0.0283	-1.9649
0.0285	-1.4815	0.0283	-1.9401
0.0285	-1.4563	0.0283	-1.9337
0.0285	-1.4344	0.0283	-1.9135
0.0285	-1.4236	0.0283	-1.9081
0.0285	-1.414	0.0283	-1.843
0.0285	-1.3987	0.0283	-1.7531
0.0285	-1.3892	0.0283	-1.7438
0.0285	-1.3831	0.0283	-1.7326
0.0285	-1.3748	0.0283	-1.6991
0.0285	-1.3652	0.0283	-1.6786
0.0285	-1.3376	0.0283	-1.6732
0.0285	-1.3156	0.0283	-1.5815
0.0285	-1.2588	0.0283	-1.5786
0.0285	-1.1966	0.0283	-1.5514
0.0285	-1.1802	0.0283	-1.5399
0.0285	-1.1616	0.0283	-1.5131
0.0285	-1.1458	0.0283	-1.4989
0.0285	-1.1352	0.0283	-1.4712
0.0285	-1.1081	0.0283	-1.4447
0.0285	-1.0904	0.0283	-1.42
0.0285	-1.0871	0.0283	-1.3982
0.0285	-1.06	0.0283	-1.3722
0.0285	-1.0523	0.0283	-1.334
0.0285	-1.0411	0.0283	-1.322
0.0285	-1.0241	0.0283	-1.2933
0.0285	-0.9902	0.0283	-1.2215
0.0285	-0.9721	0.0283	-1.1881
0.0285	-0.9549	0.0283	-1.1791
0.0285	-0.9499	0.0283	-1.167
0.0285	-0.9444	0.0283	-1.1372
0.0285	-0.9199	0.0283	-1.1307
0.0285	-0.8977	0.0283	-1.1118
0.0285	-0.88	0.0283	-1.0847
0.0285	-0.8649	0.0283	-1.0786
0.0285	-0.8283	0.0283	-1.0527
0.0285	-0.7844	0.0283	-1.0417
0.0285	-0.776	0.0283	-1.0017
0.0285	-0.767	0.0283	-0.9913
0.0285	-0.7641	0.0283	-0.938
0.0285	-0.7378	0.0283	-0.927
0.0285	-0.7293	0.0283	-0.917
0.0285	-0.7248	0.0283	-0.8935
0.0285	-0.7203	0.0283	-0.8693
0.0285	-0.712	0.0283	-0.8468
0.0285	-0.6956	0.0283	-0.8413
0.0285	-0.6746	0.0283	-0.8259
0.0285	-0.6546	0.0283	-0.808
0.0285	-0.6008	0.0283	-0.7643
0.0285	-0.5833	0.0283	-0.7244
0.0285	-0.5737	0.0283	-0.6924
0.0285	-0.551	0.0283	-0.6864
0.0285	-0.5466	0.0283	-0.6783
0.0285	-0.5439	0.0283	-0.6662
0.0285	-0.5146	0.0283	-0.6367
0.0285	-0.49	0.0283	-0.631
0.0285	-0.4822	0.0283	-0.5845
0.0285	-0.4655	0.0283	-0.5661
0.0285	-0.4496	0.0283	-0.5595
0.0285	-0.4347	0.0283	-0.5505
0.0285	-0.4183	0.0283	-0.4789
0.0285	-0.4172	0.0283	-0.4672
0.0285	-0.4058	0.0283	-0.444
0.0285	-0.3938	0.0283	-0.4247
0.0285	-0.3468	0.0283	-0.4068
0.0285	-0.333	0.0283	-0.3993
0.0285	-0.2903	0.0283	-0.3895
0.0285	-0.2748	0.0283	-0.3768
0.0285	-0.2648	0.0283	-0.3096
0.0285	-0.2391	0.0283	-0.1555
0.0285	-0.2248	0.0283	-0.1501
0.0285	0.7865	0.0283	0.1779
0.0285	1.0089	0.0283	0.4424
0.0285	1.0201	0.0283	0.5232
0.0285	1.0799	0.0283	0.528
0.0285	1.1242	0.0283	0.5634
0.0285	1.3508	0.0283	0.7741
0.0285	1.3691	0.0283	0.8454
0.0285	1.4474	0.0283	1.1786
0.0285	1.5327	0.0283	1.3071
0.0285	1.6717	0.0283	1.4607
0.0285	1.7689	0.0283	1.5209
0.0285	1.8396	0.0283	1.6193
0.0285	1.8633	0.0283	1.6681
0.0285	1.8997	0.0283	2.0501
0.0285	2.0135	0.0283	2.0934
0.0285	2.0177	0.0283	2.1767
0.0285	2.0614	0.0283	2.1976
0.0285	2.173	0.0283	2.2318
0.0285	2.2101	0.0283	2.2471
0.0285	2.2247	0.0283	2.3051
0.0285	2.2338	0.0283	2.4821
0.0285	2.2517	0.0283	2.4949
0.0285	2.2922	0.0283	2.5562
0.0285	2.318	0.0283	2.5618
0.0285	2.3288	0.0283	2.62
0.0285	2.3657	0.0283	2.6265
0.0285	2.3749	0.0283	2.6671
0.0285	2.4208	0.0283	2.7183
0.0285	2.4722	0.0283	2.7224
0.0285	2.49	0.0283	2.7631
0.0285	2.5436	0.0283	2.8428
0.0285	2.6393	0.0283	2.855
0.0285	3.0995	0.0283	2.8569
0.0285	3.1149	0.0283	2.9973
0.0285	3.3602	0.0283	3.3587
0.0285	3.3821	0.0283	3.402
0.0285	3.4079	0.0283	3.4123
0.0285	3.4149	0.0283	3.437
0.0285	3.5372	0.0283	3.5211
0.0285	3.5768	0.0283	3.5719
0.0285	3.6129	0.0283	3.7047
0.0285	3.6167	0.0283	3.7385
0.0285	3.6442	0.0283	3.7482
0.0285	3.6778	0.0283	3.7598
0.0285	3.7004	0.0283	3.8751
0.0285	3.7365	0.0283	3.9112
0.0285	3.7978	0.0283	4.1558
0.0285	3.8512	0.0283	4.1924
0.0285	4.2183	0.0283	4.2321
0.0285	4.2607	0.0283	4.2578
0.0285	4.5469	0.0283	4.3367
0.0285	4.5552	0.0283	4.3497
0.0285	4.6199	0.0283	4.4418
0.0285	4.6503	0.0283	4.5172
0.0285	4.7151	0.0283	4.5858
0.0285	4.7352	0.0283	4.6137
0.0285	4.8419	0.0283	4.6525
0.0285	4.8435	0.0283	4.7505
0.0285	4.8701	0.0283	4.7534
0.0285	4.8822	0.0283	4.7744
0.0285	4.9051	0.0283	4.7927
0.0285	4.9328	0.0283	4.8376
0.0285	4.9425	0.0283	4.8956
0.0285	4.9535	0.0283	4.9053
0.0285	4.9703	0.0283	4.9111
0.0285	5.0053	0.0283	4.9375
0.0285	5.0262	0.0283	4.974
0.0285	5.033	0.0283	5.0271
0.0285	5.0453	0.0283	5.0434
0.0285	5.1125	0.0283	5.067
0.0285	5.1518	0.0283	5.0867
0.0285	5.1847	0.0283	5.1182
0.0569	-14.4469	0.0565	-14.8954
0.0569	-14.4463	0.0565	-14.882
0.0569	-14.4337	0.0565	-14.8638
0.0569	-14.4331	0.0565	-14.8511
0.0569	-14.4002	0.0565	-14.8399
0.0569	-14.3994	0.0565	-14.8282
0.0569	-14.3937	0.0565	-14.7705
0.0569	-14.3927	0.0565	-14.7548
0.0569	-14.3788	0.0565	-14.7485
0.0569	-14.3787	0.0565	-14.7459
0.0569	-14.3509	0.0565	-14.7454
0.0569	-14.3508	0.0565	-14.727
0.0569	-14.3133	0.0565	-14.7264
0.0569	-14.3127	0.0565	-14.7139
0.0569	-14.3	0.0565	-14.7098
0.0569	-14.2997	0.0565	-14.7068
0.0569	-14.2838	0.0565	-14.6595
0.0569	-14.2835	0.0565	-14.6477
0.0569	-14.274	0.0565	-14.6292
0.0569	-14.2738	0.0565	-14.6178
0.0569	-14.2689	0.0565	-14.6121
0.0569	-14.2688	0.0565	-14.6035
0.0569	-14.2586	0.0565	-14.5768
0.0569	-14.2583	0.0565	-14.5689
0.0569	-14.2281	0.0565	-14.5503
0.0569	-14.2278	0.0565	-14.5358
0.0569	-14.226	0.0565	-14.5228
0.0569	-14.2255	0.0565	-14.5198
0.0569	-14.2137	0.0565	-14.516
0.0569	-14.2136	0.0565	-14.5048
0.0569	-14.2065	0.0565	-14.4617
0.0569	-14.2063	0.0565	-14.4602
0.0569	-14.1995	0.0565	-14.4551
0.0569	-14.1992	0.0565	-14.4537
0.0569	-14.1844	0.0565	-14.4477
0.0569	-14.1844	0.0565	-14.4475
0.0569	-14.1818	0.0565	-14.445
0.0569	-14.1817	0.0565	-14.4443
0.0569	-14.1777	0.0565	-14.4441
0.0569	-14.1773	0.0565	-14.444
0.0569	-14.157	0.0565	-14.4413
0.0569	-14.157	0.0565	-14.4413
0.0569	-14.1548	0.0565	-14.4393
0.0569	-14.1548	0.0565	-14.4388
0.0569	-14.1514	0.0565	-14.4372
0.0569	-14.1513	0.0565	-14.4366
0.0569	-14.1448	0.0565	-14.4354
0.0569	-14.1446	0.0565	-14.4346
0.0569	-14.1354	0.0565	-14.4314
0.0569	-14.1354	0.0565	-14.4303
0.0569	-14.1351	0.0565	-14.4246
0.0569	-14.135	0.0565	-14.424
0.0569	-14.1326	0.0565	-14.4231
0.0569	-14.1326	0.0565	-14.4228
0.0569	-14.1303	0.0565	-14.419
0.0569	-14.1303	0.0565	-14.4187
0.0569	-14.1221	0.0565	-14.413
0.0569	-14.1221	0.0565	-14.4126
0.0569	-14.1214	0.0565	-14.4108
0.0569	-14.1214	0.0565	-14.4105
0.0569	-14.12	0.0565	-14.4098
0.0569	-14.12	0.0565	-14.4094
0.0569	-14.1197	0.0565	-14.4081
0.0569	-14.1197	0.0565	-14.4073
0.0569	-14.103	0.0565	-14.4068
0.0569	-14.1029	0.0565	-14.4064
0.0569	-14.1	0.0565	-14.4054
0.0569	-14.1	0.0565	-14.4053
0.0569	-14.0921	0.0565	-14.404
0.0569	-14.0921	0.0565	-14.4038
0.0569	-14.0913	0.0565	-14.4018
0.0569	-14.0912	0.0565	-14.4013
0.0569	-14.0892	0.0565	-14.4012
0.0569	-14.0892	0.0565	-14.401
0.0569	-14.0857	0.0565	-14.4004
0.0569	-14.0857	0.0565	-14.3997
0.0569	-14.0844	0.0565	-14.3986
0.0569	-14.0843	0.0565	-14.3977
0.0569	-14.0791	0.0565	-14.3951
0.0569	-14.0791	0.0565	-14.3948
0.0569	-14.0638	0.0565	-14.3922
0.0569	-14.0638	0.0565	-14.3918
0.0569	-14.0625	0.0565	-14.391
0.0569	-14.0625	0.0565	-14.3906
0.0569	-14.0603	0.0565	-14.3843
0.0569	-14.0603	0.0565	-14.3838
0.0569	-14.0585	0.0565	-14.3704
0.0569	-14.0585	0.0565	-14.3688
0.0569	-14.0573	0.0565	-14.3641
0.0569	-14.0573	0.0565	-14.3627
0.0569	-14.0568	0.0565	-14.3626
0.0569	-14.0568	0.0565	-14.3615
0.0569	-14.0565	0.0565	-14.3613
0.0569	-14.0565	0.0565	-14.3607
0.0569	-14.0549	0.0565	-14.3604
0.0569	-14.0549	0.0565	-14.3592
0.0569	-14.0496	0.0565	-14.358
0.0569	-14.0496	0.0565	-14.3579
0.0569	-14.0494	0.0565	-14.3563
0.0569	-14.0494	0.0565	-14.3553
0.0569	-14.0487	0.0565	-14.3552
0.0569	-14.0487	0.0565	-14.355
0.0569	-14.0478	0.0565	-14.3525
0.0569	-14.0478	0.0565	-14.3523
0.0569	-14.0266	0.0565	-14.3511
0.0569	-14.0266	0.0565	-14.3504
0.0569	-14.0266	0.0565	-14.3452
0.0569	-14.0265	0.0565	-14.3439
0.0569	-14.0231	0.0565	-14.3431
0.0569	-14.0231	0.0565	-14.3429
0.0569	-14.0227	0.0565	-14.3407
0.0569	-14.0227	0.0565	-14.3406
0.0569	-14.0167	0.0565	-14.3405
0.0569	-14.0167	0.0565	-14.3392
0.0569	-14.016	0.0565	-14.3374
0.0569	-14.016	0.0565	-14.3373
0.0569	-14.0153	0.0565	-14.3342
0.0569	-14.0153	0.0565	-14.3336
0.0569	-14.0148	0.0565	-14.3326
0.0569	-14.0148	0.0565	-14.332
0.0569	-14.01	0.0565	-14.3309
0.0569	-14.01	0.0565	-14.3303
0.0569	-14.0087	0.0565	-14.3294
0.0569	-14.0087	0.0565	-14.3292
0.0569	-14.0011	0.0565	-14.3266
0.0569	-14.0011	0.0565	-14.3259
0.0569	-14.0008	0.0565	-14.3249
0.0569	-14.0008	0.0565	-14.3246
0.0569	-13.9972	0.0565	-14.3239
0.0569	-13.9972	0.0565	-14.3239
0.0569	-13.9969	0.0565	-14.3217
0.0569	-13.9969	0.0565	-14.3216
0.0569	-13.9954	0.0565	-14.3206
0.0569	-13.9954	0.0565	-14.3203
0.0569	-13.9942	0.0565	-14.3178
0.0569	-13.9942	0.0565	-14.3177
0.0569	-13.9888	0.0565	-14.3169
0.0569	-13.9888	0.0565	-14.3165
0.0569	-13.9885	0.0565	-14.3159
0.0569	-13.9884	0.0565	-14.3156
0.0569	-13.979	0.0565	-14.3127
0.0569	-13.979	0.0565	-14.3126
0.0569	-13.9789	0.0565	-14.3103
0.0569	-13.9789	0.0565	-14.3102
0.0569	-13.9621	0.0565	-14.3089
0.0569	-13.9621	0.0565	-14.308
0.0569	-13.9617	0.0565	-14.305
0.0569	-13.9617	0.0565	-14.3049
0.0569	-13.9588	0.0565	-14.2966
0.0569	-13.9588	0.0565	-14.2965
0.0569	-13.9586	0.0565	-14.2923
0.0569	-13.9586	0.0565	-14.2923
0.0569	-13.9394	0.0565	-14.2883
0.0569	-13.9394	0.0565	-14.2882
0.0569	-13.9389	0.0565	-14.2845
0.0569	-13.9389	0.0565	-14.2844
0.0569	-13.937	0.0565	-14.2818
0.0569	-13.937	0.0565	-14.2817
0.0569	-13.9368	0.0565	-14.2777
0.0569	-13.9367	0.0565	-14.2777
0.0569	-12.9252	0.0565	-13.8023
0.0569	-12.9045	0.0565	-13.7117
0.0569	-12.8527	0.0565	-13.6414
0.0569	-12.8348	0.0565	-13.592
0.0569	-12.7747	0.0565	-13.518
0.0569	-12.7552	0.0565	-13.4616
0.0569	-12.5786	0.0565	-13.3936
0.0569	-12.5671	0.0565	-13.3775
0.0569	-12.5228	0.0565	-13.262
0.0569	-12.4785	0.0565	-13.2546
0.0569	-12.4506	0.0565	-13.2506
0.0569	-12.4369	0.0565	-13.1656
0.0569	-12.4258	0.0565	-13.1555
0.0569	-12.4064	0.0565	-12.9032
0.0569	-12.345	0.0565	-12.8836
0.0569	-12.3016	0.0565	-12.8302
0.0569	-12.1717	0.0565	-12.794
0.0569	-12.165	0.0565	-12.7861
0.0569	-12.1299	0.0565	-12.7745
0.0569	-12.0936	0.0565	-12.7539
0.0569	-12.0691	0.0565	-12.7108
0.0569	-12.0636	0.0565	-12.6796
0.0569	-12.0282	0.0565	-12.6509
0.0569	-11.9997	0.0565	-12.6434
0.0569	-11.9514	0.0565	-12.6028
0.0569	-11.926	0.0565	-12.5873
0.0569	-11.9011	0.0565	-12.5025
0.0569	-11.8953	0.0565	-12.4468
0.0569	-11.8863	0.0565	-12.358
0.0569	-11.864	0.0565	-12.3062
0.0569	-11.8544	0.0565	-12.3051
0.0569	-11.8305	0.0565	-12.205
0.0569	-11.707	0.0565	-12.1991
0.0569	-11.6959	0.0565	-12.1808
0.0569	-11.6503	0.0565	-12.1341
0.0569	-11.6464	0.0565	-12.1177
0.0569	-11.6381	0.0565	-12.0702
0.0569	-11.6258	0.0565	-12.048
0.0569	-11.5935	0.0565	-12.0148
0.0569	-11.5807	0.0565	-11.9182
0.0569	-11.4522	0.0565	-11.8369
0.0569	-11.4488	0.0565	-11.7958
0.0569	-11.3823	0.0565	-11.749
0.0569	-11.3763	0.0565	-11.6906
0.0569	-11.2873	0.0565	-11.685
0.0569	-11.2846	0.0565	-11.6806
0.0569	-11.2598	0.0565	-11.6352
0.0569	-11.2565	0.0565	-11.5484
0.0569	-5.7106	0.0565	-6.4307
0.0569	-5.7033	0.0565	-6.3376
0.0569	-5.5386	0.0565	-6.247
0.0569	-5.524	0.0565	-6.1769
0.0569	-5.3931	0.0565	-6.1049
0.0569	-5.3794	0.0565	-6.0762
0.0569	-5.3115	0.0565	-6.0323
0.0569	-5.234	0.0565	-6.0036
0.0569	-5.2256	0.0565	-5.8635
0.0569	-5.2069	0.0565	-5.8321
0.0569	-5.1902	0.0565	-5.7916
0.0569	-5.1855	0.0565	-5.7695
0.0569	-5.1635	0.0565	-5.6785
0.0569	-5.1224	0.0565	-5.6639
0.0569	-5.0267	0.0565	-5.6502
0.0569	-5.016	0.0565	-5.6268
0.0569	-4.9567	0.0565	-5.6201
0.0569	-4.9385	0.0565	-5.6067
0.0569	-4.7889	0.0565	-5.554
0.0569	-4.7504	0.0565	-5.5468
0.0569	-4.6637	0.0565	-5.2732
0.0569	-4.6228	0.0565	-5.1425
0.0569	-4.2996	0.0565	-4.9626
0.0569	-4.2937	0.0565	-4.8556
0.0569	-4.154	0.0565	-4.7489
0.0569	-4.1256	0.0565	-4.7202
0.0569	-3.8532	0.0565	-4.6355
0.0569	-3.848	0.0565	-4.6069
0.0569	-3.8231	0.0565	-4.5728
0.0569	-3.7838	0.0565	-4.4483
0.0569	-3.6899	0.0565	-4.4392
0.0569	-3.65	0.0565	-4.4053
0.0569	-3.5947	0.0565	-4.3867
0.0569	-3.466	0.0565	-4.2251
0.0569	-3.4005	0.0565	-4.062
0.0569	-3.2952	0.0565	-3.8686
0.0569	-3.1974	0.0565	-3.7134
0.0569	-3.1613	0.0565	-3.6993
0.0569	-2.9479	0.0565	-3.6749
0.0569	-2.9106	0.0565	-3.6209
0.0569	-2.6485	0.0565	-3.6004
0.0569	-2.634	0.0565	-3.4145
0.0569	-2.6138	0.0565	-3.2604
0.0569	-2.5974	0.0565	-3.2189
0.0569	-2.4974	0.0565	-3.1691
0.0569	-2.4885	0.0565	-3.1228
0.0569	-2.4288	0.0565	-2.9304
0.0569	-2.4159	0.0565	-2.8983
0.0569	-2.3227	0.0565	-2.8765
0.0569	-2.2512	0.0565	-2.8107
0.0569	-2.1383	0.0565	-2.7808
0.0569	-2.1183	0.0565	-2.7212
0.0569	-2.0994	0.0565	-2.6456
0.0569	-2.0617	0.0565	-2.5923
0.0569	-2.0374	0.0565	-2.5537
0.0569	-2.0212	0.0565	-2.5007
0.0569	-1.9361	0.0565	-2.4971
0.0569	-1.9233	0.0565	-2.4609
0.0569	-1.8582	0.0565	-2.4579
0.0569	-1.8457	0.0565	-2.4225
0.0569	-1.8314	0.0565	-2.3771
0.0569	-1.8231	0.0565	-2.353
0.0569	-1.7907	0.0565	-2.3436
0.0569	-1.767	0.0565	-2.295
0.0569	-1.7539	0.0565	-2.2396
0.0569	-1.7531	0.0565	-2.1966
0.0569	-1.7125	0.0565	-2.1749
0.0569	-1.7024	0.0565	-2.1535
0.0569	-1.6583	0.0565	-2.0959
0.0569	-1.619	0.0565	-2.0328
0.0569	-1.5998	0.0565	-2.0239
0.0569	-1.564	0.0565	-2.0156
0.0569	-1.5561	0.0565	-2.0007
0.0569	-1.5213	0.0565	-1.9885
0.0569	-1.4958	0.0565	-1.9839
0.0569	-1.4548	0.0565	-1.9408
0.0569	-1.4472	0.0565	-1.9264
0.0569	-1.433	0.0565	-1.8819
0.0569	-1.4289	0.0565	-1.8219
0.0569	-1.418	0.0565	-1.8158
0.0569	-1.4019	0.0565	-1.7992
0.0569	-1.3869	0.0565	-1.7392
0.0569	-1.3747	0.0565	-1.6985
0.0569	-1.3474	0.0565	-1.6755
0.0569	-1.3406	0.0565	-1.659
0.0569	-1.3255	0.0565	-1.6228
0.0569	-1.2787	0.0565	-1.6108
0.0569	-1.2375	0.0565	-1.5817
0.0569	-1.2079	0.0565	-1.5538
0.0569	-1.1951	0.0565	-1.5455
0.0569	-1.1661	0.0565	-1.4892
0.0569	-1.1517	0.0565	-1.4684
0.0569	-1.1395	0.0565	-1.4576
0.0569	-1.1097	0.0565	-1.4269
0.0569	-1.0831	0.0565	-1.3792
0.0569	-1.0712	0.0565	-1.3669
0.0569	-1.0609	0.0565	-1.3413
0.0569	-1.0435	0.0565	-1.3032
0.0569	-1.0303	0.0565	-1.2826
0.0569	-0.9862	0.0565	-1.2546
0.0569	-0.9812	0.0565	-1.2454
0.0569	-0.9652	0.0565	-1.2234
0.0569	-0.9588	0.0565	-1.1637
0.0569	-0.9508	0.0565	-1.1511
0.0569	-0.9153	0.0565	-1.134
0.0569	-0.9026	0.0565	-1.1235
0.0569	-0.8626	0.0565	-1.1183
0.0569	-0.8524	0.0565	-1.0806
0.0569	-0.8399	0.0565	-1.0735
0.0569	-0.8223	0.0565	-1.0453
0.0569	-0.8086	0.0565	-1.0145
0.0569	-0.7974	0.0565	-0.9967
0.0569	-0.7858	0.0565	-0.9933
0.0569	-0.7688	0.0565	-0.9739
0.0569	-0.7551	0.0565	-0.9373
0.0569	-0.7444	0.0565	-0.918
0.0569	-0.7273	0.0565	-0.9067
0.0569	-0.7237	0.0565	-0.8855
0.0569	-0.7082	0.0565	-0.8621
0.0569	-0.6854	0.0565	-0.8553
0.0569	-0.6541	0.0565	-0.8227
0.0569	-0.6138	0.0565	-0.7909
0.0569	-0.6008	0.0565	-0.7393
0.0569	-0.5913	0.0565	-0.7153
0.0569	-0.5706	0.0565	-0.6951
0.0569	-0.5543	0.0565	-0.6889
0.0569	-0.5385	0.0565	-0.6851
0.0569	-0.5161	0.0565	-0.6418
0.0569	-0.4865	0.0565	-0.6342
0.0569	-0.4829	0.0565	-0.6191
0.0569	-0.4628	0.0565	-0.6114
0.0569	-0.4497	0.0565	-0.5877
0.0569	-0.4374	0.0565	-0.5424
0.0569	-0.4277	0.0565	-0.5121
0.0569	-0.4203	0.0565	-0.481
0.0569	-0.4055	0.0565	-0.4642
0.0569	-0.3811	0.0565	-0.4562
0.0569	-0.3598	0.0565	-0.4361
0.0569	-0.3328	0.0565	-0.4318
0.0569	-0.3006	0.0565	-0.4004
0.0569	-0.2875	0.0565	-0.3318
0.0569	-0.2844	0.0565	-0.2699
0.0569	-0.2404	0.0565	-0.1392
0.0569	-0.2254	0.0565	-0.1309
0.0569	0.8668	0.0565	0.2339
0.0569	1.0263	0.0565	0.453
0.0569	1.0446	0.0565	0.59
0.0569	1.0905	0.0565	0.6126
0.0569	1.1425	0.0565	0.6383
0.0569	1.3698	0.0565	0.7751
0.0569	1.3964	0.0565	0.9157
0.0569	1.4905	0.0565	1.1576
0.0569	1.5146	0.0565	1.4054
0.0569	1.7525	0.0565	1.4183
0.0569	1.7613	0.0565	1.4872
0.0569	1.8498	0.0565	1.7191
0.0569	1.8764	0.0565	1.7773
0.0569	1.9163	0.0565	2.0705
0.0569	2.0561	0.0565	2.1225
0.0569	2.066	0.0565	2.1987
0.0569	2.1132	0.0565	2.2344
0.0569	2.1817	0.0565	2.2345
0.0569	2.2298	0.0565	2.2525
0.0569	2.2586	0.0565	2.3465
0.0569	2.2687	0.0565	2.4832
0.0569	2.2792	0.0565	2.5106
0.0569	2.3023	0.0565	2.5529
0.0569	2.343	0.0565	2.5561
0.0569	2.3526	0.0565	2.6426
0.0569	2.3916	0.0565	2.6549
0.0569	2.4077	0.0565	2.6922
0.0569	2.4312	0.0565	2.6978
0.0569	2.4776	0.0565	2.7033
0.0569	2.5068	0.0565	2.7247
0.0569	2.5544	0.0565	2.883
0.0569	2.6431	0.0565	2.8917
0.0569	3.1539	0.0565	2.9164
0.0569	3.1687	0.0565	3.0083
0.0569	3.405	0.0565	3.3721
0.0569	3.4192	0.0565	3.4146
0.0569	3.458	0.0565	3.45
0.0569	3.4613	0.0565	3.4961
0.0569	3.5695	0.0565	3.5056
0.0569	3.5998	0.0565	3.6124
0.0569	3.6198	0.0565	3.7247
0.0569	3.6402	0.0565	3.775
0.0569	3.6457	0.0565	3.8228
0.0569	3.7384	0.0565	3.8306
0.0569	3.7695	0.0565	3.8875
0.0569	3.8054	0.0565	3.959
0.0569	3.8385	0.0565	4.1629
0.0569	3.9092	0.0565	4.2107
0.0569	4.2284	0.0565	4.2329
0.0569	4.271	0.0565	4.259
0.0569	4.5157	0.0565	4.2903
0.0569	4.5197	0.0565	4.3837
0.0569	4.5719	0.0565	4.449
0.0569	4.6186	0.0565	4.5023
0.0569	4.674	0.0565	4.5105
0.0569	4.7071	0.0565	4.5921
0.0569	4.8056	0.0565	4.6301
0.0569	4.8131	0.0565	4.6918
0.0569	4.8435	0.0565	4.7314
0.0569	4.8612	0.0565	4.7654
0.0569	4.8673	0.0565	4.7824
0.0569	4.8913	0.0565	4.8215
0.0569	4.9301	0.0565	4.85
0.0569	4.945	0.0565	4.8791
0.0569	4.9598	0.0565	4.9004
0.0569	4.9923	0.0565	4.9116
0.0569	5.0014	0.0565	4.9549
0.0569	5.0408	0.0565	4.9689
0.0569	5.0538	0.0565	4.9945
0.0569	5.0786	0.0565	5.0436
0.0569	5.1223	0.0565	5.0807
0.0569	5.1336	0.0565	5.1193
0.0854	-14.4454	0.0848	-14.8915
0.0854	-14.4448	0.0848	-14.8783
0.0854	-14.4347	0.0848	-14.8662
0.0854	-14.434	0.0848	-14.8537
0.0854	-14.3982	0.0848	-14.8308
0.0854	-14.3973	0.0848	-14.82
0.0854	-14.394	0.0848	-14.7692
0.0854	-14.3929	0.0848	-14.7622
0.0854	-14.378	0.0848	-14.7545
0.0854	-14.3778	0.0848	-14.749
0.0854	-14.3544	0.0848	-14.7478
0.0854	-14.3542	0.0848	-14.7297
0.0854	-14.3119	0.0848	-14.7217
0.0854	-14.3113	0.0848	-14.7055
0.0854	-14.301	0.0848	-14.7032
0.0854	-14.3007	0.0848	-14.6972
0.0854	-14.2893	0.0848	-14.6682
0.0854	-14.289	0.0848	-14.6558
0.0854	-14.277	0.0848	-14.6246
0.0854	-14.2768	0.0848	-14.6228
0.0854	-14.2709	0.0848	-14.6143
0.0854	-14.2708	0.0848	-14.6113
0.0854	-14.2603	0.0848	-14.5714
0.0854	-14.2599	0.0848	-14.5638
0.0854	-14.2268	0.0848	-14.562
0.0854	-14.2266	0.0848	-14.546
0.0854	-14.2238	0.0848	-14.5253
0.0854	-14.2235	0.0848	-14.5227
0.0854	-14.2159	0.0848	-14.5138
0.0854	-14.2158	0.0848	-14.5009
0.0854	-14.2084	0.0848	-14.4694
0.0854	-14.2082	0.0848	-14.4667
0.0854	-14.2002	0.0848	-14.4601
0.0854	-14.2	0.0848	-14.4565
0.0854	-14.1874	0.0848	-14.4515
0.0854	-14.1873	0.0848	-14.4509
0.0854	-14.1829	0.0848	-14.4501
0.0854	-14.1827	0.0848	-14.4496
0.0854	-14.1799	0.0848	-14.4487
0.0854	-14.1795	0.0848	-14.4481
0.0854	-14.1582	0.0848	-14.445
0.0854	-14.1581	0.0848	-14.4445
0.0854	-14.1563	0.0848	-14.4435
0.0854	-14.1563	0.0848	-14.4425
0.0854	-14.1515	0.0848	-14.4408
0.0854	-14.1513	0.0848	-14.4402
0.0854	-14.1471	0.0848	-14.4383
0.0854	-14.147	0.0848	-14.4375
0.0854	-14.1368	0.0848	-14.4332
0.0854	-14.1367	0.0848	-14.4327
0.0854	-14.1363	0.0848	-14.428
0.0854	-14.1362	0.0848	-14.4278
0.0854	-14.1338	0.0848	-14.4226
0.0854	-14.1338	0.0848	-14.4224
0.0854	-14.1307	0.0848	-14.4198
0.0854	-14.1307	0.0848	-14.4188
0.0854	-14.1235	0.0848	-14.4161
0.0854	-14.1235	0.0848	-14.4156
0.0854	-14.1217	0.0848	-14.412
0.0854	-14.1216	0.0848	-14.4114
0.0854	-14.1198	0.0848	-14.4092
0.0854	-14.1198	0.0848	-14.4089
0.0854	-14.1196	0.0848	-14.4074
0.0854	-14.1196	0.0848	-14.4064
0.0854	-14.1021	0.0848	-14.4055
0.0854	-14.102	0.0848	-14.4053
0.0854	-14.0998	0.0848	-14.4049
0.0854	-14.0997	0.0848	-14.4046
0.0854	-14.0919	0.0848	-14.4041
0.0854	-14.0919	0.0848	-14.4036
0.0854	-14.0909	0.0848	-14.4029
0.0854	-14.0908	0.0848	-14.4026
0.0854	-14.0885	0.0848	-14.4017
0.0854	-14.0885	0.0848	-14.4013
0.0854	-14.0856	0.0848	-14.399
0.0854	-14.0856	0.0848	-14.3987
0.0854	-14.0829	0.0848	-14.3961
0.0854	-14.0828	0.0848	-14.3954
0.0854	-14.0786	0.0848	-14.394
0.0854	-14.0785	0.0848	-14.3937
0.0854	-14.0645	0.0848	-14.3911
0.0854	-14.0645	0.0848	-14.3909
0.0854	-14.0633	0.0848	-14.3902
0.0854	-14.0633	0.0848	-14.39
0.0854	-14.0603	0.0848	-14.3817
0.0854	-14.0603	0.0848	-14.3809
0.0854	-14.0588	0.0848	-14.3712
0.0854	-14.0588	0.0848	-14.3699
0.0854	-14.057	0.0848	-14.3627
0.0854	-14.057	0.0848	-14.3619
0.0854	-14.0566	0.0848	-14.3617
0.0854	-14.0566	0.0848	-14.3604
0.0854	-14.0557	0.0848	-14.3601
0.0854	-14.0557	0.0848	-14.3597
0.0854	-14.0546	0.0848	-14.3593
0.0854	-14.0546	0.0848	-14.3584
0.0854	-14.0497	0.0848	-14.3573
0.0854	-14.0496	0.0848	-14.3572
0.0854	-14.0493	0.0848	-14.3553
0.0854	-14.0493	0.0848	-14.3552
0.0854	-14.0485	0.0848	-14.3551
0.0854	-14.0485	0.0848	-14.3539
0.0854	-14.0478	0.0848	-14.3525
0.0854	-14.0478	0.0848	-14.3524
0.0854	-14.0263	0.0848	-14.3503
0.0854	-14.0263	0.0848	-14.3496
0.0854	-14.0262	0.0848	-14.3463
0.0854	-14.0261	0.0848	-14.3451
0.0854	-14.0229	0.0848	-14.3437
0.0854	-14.0229	0.0848	-14.3435
0.0854	-14.0225	0.0848	-14.3417
0.0854	-14.0224	0.0848	-14.3415
0.0854	-14.0165	0.0848	-14.3395
0.0854	-14.0164	0.0848	-14.3382
0.0854	-14.0158	0.0848	-14.3371
0.0854	-14.0158	0.0848	-14.3369
0.0854	-14.0149	0.0848	-14.3343
0.0854	-14.0149	0.0848	-14.3339
0.0854	-14.0145	0.0848	-14.333
0.0854	-14.0145	0.0848	-14.3326
0.0854	-14.0099	0.0848	-14.331
0.0854	-14.0099	0.0848	-14.3306
0.0854	-14.0088	0.0848	-14.3298
0.0854	-14.0088	0.0848	-14.3294
0.0854	-14.001	0.0848	-14.3274
0.0854	-14.001	0.0848	-14.3269
0.0854	-14.0006	0.0848	-14.3255
0.0854	-14.0006	0.0848	-14.3251
0.0854	-13.9973	0.0848	-14.3247
0.0854	-13.9973	0.0848	-14.3247
0.0854	-13.997	0.0848	-14.321
0.0854	-13.997	0.0848	-14.3209
0.0854	-13.9951	0.0848	-14.3203
0.0854	-13.9951	0.0848	-14.3202
0.0854	-13.9942	0.0848	-14.3185
0.0854	-13.9942	0.0848	-14.3181
0.0854	-13.9885	0.0848	-14.316
0.0854	-13.9885	0.0848	-14.3156
0.0854	-13.9882	0.0848	-14.3155
0.0854	-13.9882	0.0848	-14.3153
0.0854	-13.979	0.0848	-14.3124
0.0854	-13.979	0.0848	-14.3123
0.0854	-13.979	0.0848	-14.3105
0.0854	-13.979	0.0848	-14.3103
0.0854	-13.9623	0.0848	-14.3091
0.0854	-13.9623	0.0848	-14.3083
0.0854	-13.9619	0.0848	-14.3035
0.0854	-13.9619	0.0848	-14.3034
0.0854	-13.9591	0.0848	-14.2985
0.0854	-13.9591	0.0848	-14.2984
0.0854	-13.9589	0.0848	-14.293
0.0854	-13.9589	0.0848	-14.2929
0.0854	-13.9395	0.0848	-14.2885
0.0854	-13.9395	0.0848	-14.2885
0.0854	-13.9391	0.0848	-14.2841
0.0854	-13.9391	0.0848	-14.284
0.0854	-13.9372	0.0848	-14.283
0.0854	-13.9372	0.0848	-14.283
0.0854	-13.937	0.0848	-14.2788
0.0854	-13.937	0.0848	-14.2788
0.0854	-12.9143	0.0848	-13.79
0.0854	-12.8938	0.0848	-13.7169
0.0854	-12.8559	0.0848	-13.6116
0.0854	-12.8373	0.0848	-13.5805
0.0854	-12.7511	0.0848	-13.5201
0.0854	-12.732	0.0848	-13.435
0.0854	-12.5923	0.0848	-13.3985
0.0854	-12.5781	0.0848	-13.3745
0.0854	-12.5117	0.0848	-13.2705
0.0854	-12.4653	0.0848	-13.266
0.0854	-12.451	0.0848	-13.2081
0.0854	-12.4068	0.0848	-13.1279
0.0854	-12.405	0.0848	-13.1174
0.0854	-12.395	0.0848	-12.9255
0.0854	-12.3203	0.0848	-12.8978
0.0854	-12.2776	0.0848	-12.8582
0.0854	-12.1918	0.0848	-12.7728
0.0854	-12.1856	0.0848	-12.7598
0.0854	-12.1447	0.0848	-12.7372
0.0854	-12.1085	0.0848	-12.7352
0.0854	-12.0406	0.0848	-12.7108
0.0854	-12.0361	0.0848	-12.637
0.0854	-11.9945	0.0848	-12.6343
0.0854	-11.973	0.0848	-12.6221
0.0854	-11.9374	0.0848	-12.6138
0.0854	-11.9196	0.0848	-12.5834
0.0854	-11.8982	0.0848	-12.4668
0.0854	-11.8892	0.0848	-12.4569
0.0854	-11.8866	0.0848	-12.3304
0.0854	-11.8653	0.0848	-12.3248
0.0854	-11.8453	0.0848	-12.291
0.0854	-11.8228	0.0848	-12.2115
0.0854	-11.7095	0.0848	-12.2068
0.0854	-11.6973	0.0848	-12.1718
0.0854	-11.6557	0.0848	-12.1342
0.0854	-11.6341	0.0848	-12.1053
0.0854	-11.6277	0.0848	-12.0684
0.0854	-11.6184	0.0848	-12.012
0.0854	-11.5839	0.0848	-11.9832
0.0854	-11.5715	0.0848	-11.9319
0.0854	-11.4448	0.0848	-11.812
0.0854	-11.4402	0.0848	-11.8032
0.0854	-11.3861	0.0848	-11.7708
0.0854	-11.379	0.0848	-11.6887
0.0854	-11.2846	0.0848	-11.6848
0.0854	-11.282	0.0848	-11.6762
0.0854	-11.2612	0.0848	-11.6216
0.0854	-11.258	0.0848	-11.5522
0.0854	-5.6967	0.0848	-6.4162
0.0854	-5.6885	0.0848	-6.3143
0.0854	-5.5583	0.0848	-6.2682
0.0854	-5.5431	0.0848	-6.1628
0.0854	-5.3629	0.0848	-6.0821
0.0854	-5.3516	0.0848	-6.0663
0.0854	-5.3046	0.0848	-6.0557
0.0854	-5.2353	0.0848	-5.9738
0.0854	-5.2245	0.0848	-5.8274
0.0854	-5.2077	0.0848	-5.8178
0.0854	-5.1888	0.0848	-5.7995
0.0854	-5.1698	0.0848	-5.775
0.0854	-5.1631	0.0848	-5.7046
0.0854	-5.1096	0.0848	-5.6676
0.0854	-5.0356	0.0848	-5.6445
0.0854	-5.0207	0.0848	-5.6241
0.0854	-4.9529	0.0848	-5.6133
0.0854	-4.9332	0.0848	-5.6012
0.0854	-4.8225	0.0848	-5.5425
0.0854	-4.7866	0.0848	-5.5101
0.0854	-4.6428	0.0848	-5.318
0.0854	-4.6041	0.0848	-5.1308
0.0854	-4.3572	0.0848	-5.0369
0.0854	-4.348	0.0848	-4.9075
0.0854	-4.1313	0.0848	-4.7181
0.0854	-4.0974	0.0848	-4.7094
0.0854	-3.8857	0.0848	-4.6263
0.0854	-3.8374	0.0848	-4.5827
0.0854	-3.8181	0.0848	-4.5476
0.0854	-3.8073	0.0848	-4.469
0.0854	-3.6976	0.0848	-4.4018
0.0854	-3.638	0.0848	-4.3874
0.0854	-3.5834	0.0848	-4.3743
0.0854	-3.4669	0.0848	-4.2629
0.0854	-3.4152	0.0848	-4.0255
0.0854	-3.2875	0.0848	-3.9709
0.0854	-3.1961	0.0848	-3.7583
0.0854	-3.1904	0.0848	-3.709
0.0854	-3.0047	0.0848	-3.6944
0.0854	-2.9591	0.0848	-3.642
0.0854	-2.647	0.0848	-3.5793
0.0854	-2.6259	0.0848	-3.3316
0.0854	-2.55	0.0848	-3.3033
0.0854	-2.5263	0.0848	-3.2354
0.0854	-2.4978	0.0848	-3.2185
0.0854	-2.4938	0.0848	-3.1244
0.0854	-2.4697	0.0848	-2.9331
0.0854	-2.454	0.0848	-2.9053
0.0854	-2.3751	0.0848	-2.888
0.0854	-2.3089	0.0848	-2.8473
0.0854	-2.1908	0.0848	-2.7684
0.0854	-2.1638	0.0848	-2.7284
0.0854	-2.1168	0.0848	-2.7058
0.0854	-2.0929	0.0848	-2.6771
0.0854	-2.0781	0.0848	-2.5647
0.0854	-2.0571	0.0848	-2.5577
0.0854	-1.9751	0.0848	-2.5286
0.0854	-1.9624	0.0848	-2.5139
0.0854	-1.8887	0.0848	-2.5011
0.0854	-1.8783	0.0848	-2.4561
0.0854	-1.8696	0.0848	-2.4134
0.0854	-1.8498	0.0848	-2.3924
0.0854	-1.8398	0.0848	-2.3734
0.0854	-1.8181	0.0848	-2.3296
0.0854	-1.785	0.0848	-2.3206
0.0854	-1.7814	0.0848	-2.2603
0.0854	-1.7481	0.0848	-2.2144
0.0854	-1.7328	0.0848	-2.1804
0.0854	-1.7	0.0848	-2.1315
0.0854	-1.662	0.0848	-2.1159
0.0854	-1.6263	0.0848	-2.0772
0.0854	-1.606	0.0848	-2.0545
0.0854	-1.5852	0.0848	-2.04
0.0854	-1.5727	0.0848	-1.9992
0.0854	-1.5443	0.0848	-1.9493
0.0854	-1.4892	0.0848	-1.9419
0.0854	-1.4853	0.0848	-1.8965
0.0854	-1.455	0.0848	-1.8898
0.0854	-1.4351	0.0848	-1.8689
0.0854	-1.4212	0.0848	-1.8623
0.0854	-1.4033	0.0848	-1.8197
0.0854	-1.3812	0.0848	-1.7229
0.0854	-1.3689	0.0848	-1.7175
0.0854	-1.359	0.0848	-1.6962
0.0854	-1.3425	0.0848	-1.6665
0.0854	-1.3364	0.0848	-1.6519
0.0854	-1.2966	0.0848	-1.6441
0.0854	-1.2587	0.0848	-1.6246
0.0854	-1.2372	0.0848	-1.5397
0.0854	-1.229	0.0848	-1.5323
0.0854	-1.1986	0.0848	-1.4977
0.0854	-1.1933	0.0848	-1.4941
0.0854	-1.1564	0.0848	-1.4778
0.0854	-1.1451	0.0848	-1.4536
0.0854	-1.1086	0.0848	-1.4045
0.0854	-1.0863	0.0848	-1.3795
0.0854	-1.0705	0.0848	-1.3763
0.0854	-1.0557	0.0848	-1.3584
0.0854	-1.0353	0.0848	-1.3129
0.0854	-1.0113	0.0848	-1.2624
0.0854	-1.0058	0.0848	-1.2339
0.0854	-0.9901	0.0848	-1.2277
0.0854	-0.9797	0.0848	-1.2218
0.0854	-0.9643	0.0848	-1.1976
0.0854	-0.947	0.0848	-1.1727
0.0854	-0.9226	0.0848	-1.1485
0.0854	-0.9142	0.0848	-1.1255
0.0854	-0.8811	0.0848	-1.0903
0.0854	-0.8738	0.0848	-1.0867
0.0854	-0.8463	0.0848	-1.071
0.0854	-0.8375	0.0848	-1.0585
0.0854	-0.8212	0.0848	-1.0385
0.0854	-0.8087	0.0848	-1.0353
0.0854	-0.7924	0.0848	-1.0176
0.0854	-0.7799	0.0848	-0.9994
0.0854	-0.7666	0.0848	-0.9812
0.0854	-0.757	0.0848	-0.9566
0.0854	-0.7202	0.0848	-0.9362
0.0854	-0.7144	0.0848	-0.9008
0.0854	-0.7074	0.0848	-0.8584
0.0854	-0.6638	0.0848	-0.8018
0.0854	-0.6398	0.0848	-0.7942
0.0854	-0.6149	0.0848	-0.7817
0.0854	-0.609	0.0848	-0.7558
0.0854	-0.5906	0.0848	-0.7335
0.0854	-0.5716	0.0848	-0.7312
0.0854	-0.5361	0.0848	-0.7248
0.0854	-0.5131	0.0848	-0.7
0.0854	-0.493	0.0848	-0.6728
0.0854	-0.4846	0.0848	-0.6522
0.0854	-0.462	0.0848	-0.6348
0.0854	-0.4552	0.0848	-0.6108
0.0854	-0.4457	0.0848	-0.5637
0.0854	-0.4309	0.0848	-0.5332
0.0854	-0.4239	0.0848	-0.5214
0.0854	-0.401	0.0848	-0.4895
0.0854	-0.3739	0.0848	-0.481
0.0854	-0.3639	0.0848	-0.479
0.0854	-0.331	0.0848	-0.468
0.0854	-0.3238	0.0848	-0.3838
0.0854	-0.3097	0.0848	-0.2677
0.0854	-0.2799	0.0848	-0.2192
0.0854	-0.2466	0.0848	-0.1175
0.0854	-0.2282	0.0848	-0.1105
0.0854	0.9833	0.0848	0.3225
0.0854	1.0573	0.0848	0.4934
0.0854	1.0837	0.0848	0.6387
0.0854	1.1121	0.0848	0.7249
0.0854	1.1703	0.0848	0.7884
0.0854	1.3884	0.0848	0.795
0.0854	1.4374	0.0848	1.0129
0.0854	1.5469	0.0848	1.1609
0.0854	1.5547	0.0848	1.383
0.0854	1.75	0.0848	1.4779
0.0854	1.8345	0.0848	1.5439
0.0854	1.8575	0.0848	1.8259
0.0854	1.883	0.0848	1.9027
0.0854	2.0019	0.0848	2.1005
0.0854	2.1129	0.0848	2.1613
0.0854	2.1245	0.0848	2.215
0.0854	2.1783	0.0848	2.2302
0.0854	2.2071	0.0848	2.2672
0.0854	2.2484	0.0848	2.3176
0.0854	2.297	0.0848	2.3914
0.0854	2.3171	0.0848	2.4849
0.0854	2.319	0.0848	2.5277
0.0854	2.3338	0.0848	2.5395
0.0854	2.379	0.0848	2.5601
0.0854	2.401	0.0848	2.644
0.0854	2.4281	0.0848	2.665
0.0854	2.4506	0.0848	2.6732
0.0854	2.4541	0.0848	2.6959
0.0854	2.4906	0.0848	2.7041
0.0854	2.5302	0.0848	2.7372
0.0854	2.5724	0.0848	2.9052
0.0854	2.6496	0.0848	2.938
0.0854	3.2382	0.0848	2.9885
0.0854	3.2522	0.0848	3.0511
0.0854	3.4762	0.0848	3.3502
0.0854	3.4813	0.0848	3.4734
0.0854	3.5305	0.0848	3.5026
0.0854	3.5364	0.0848	3.5189
0.0854	3.6003	0.0848	3.5824
0.0854	3.6129	0.0848	3.7197
0.0854	3.6336	0.0848	3.7732
0.0854	3.6959	0.0848	3.8173
0.0854	3.7266	0.0848	3.9029
0.0854	3.8229	0.0848	3.9176
0.0854	3.8603	0.0848	3.9254
0.0854	3.8852	0.0848	4.0262
0.0854	3.9185	0.0848	4.1737
0.0854	3.9942	0.0848	4.1877
0.0854	4.2493	0.0848	4.2585
0.0854	4.2908	0.0848	4.2827
0.0854	4.4652	0.0848	4.3041
0.0854	4.4679	0.0848	4.3256
0.0854	4.5079	0.0848	4.4139
0.0854	4.555	0.0848	4.4968
0.0854	4.6154	0.0848	4.5044
0.0854	4.6565	0.0848	4.5522
0.0854	4.7427	0.0848	4.5921
0.0854	4.7661	0.0848	4.6742
0.0854	4.8052	0.0848	4.7373
0.0854	4.8224	0.0848	4.7419
0.0854	4.827	0.0848	4.7521
0.0854	4.855	0.0848	4.7739
0.0854	4.9048	0.0848	4.8058
0.0854	4.9297	0.0848	4.8611
0.0854	4.9448	0.0848	4.8675
0.0854	4.9693	0.0848	4.8978
0.0854	4.9953	0.0848	4.9186
0.0854	5.0224	0.0848	4.9454
0.0854	5.0342	0.0848	4.9517
0.0854	5.0708	0.0848	4.9997
0.0854	5.1037	0.0848	5.0395
0.0854	5.1321	0.0848	5.0862
0.1139	-14.4434	0.113	-14.8861
0.1139	-14.4428	0.113	-14.8733
0.1139	-14.4356	0.113	-14.8672
0.1139	-14.4349	0.113	-14.855
0.1139	-14.3965	0.113	-14.8209
0.1139	-14.3955	0.113	-14.8113
0.1139	-14.3943	0.113	-14.7697
0.1139	-14.3933	0.113	-14.7677
0.1139	-14.3764	0.113	-14.7618
0.1139	-14.3761	0.113	-14.752
0.1139	-14.3582	0.113	-14.7462
0.1139	-14.3579	0.113	-14.7327
0.1139	-14.3122	0.113	-14.7165
0.1139	-14.3119	0.113	-14.7009
0.1139	-14.304	0.113	-14.694
0.1139	-14.3038	0.113	-14.6876
0.1139	-14.2928	0.113	-14.6769
0.1139	-14.2925	0.113	-14.6638
0.1139	-14.2809	0.113	-14.635
0.1139	-14.2806	0.113	-14.6255
0.1139	-14.2733	0.113	-14.6209
0.1139	-14.2732	0.113	-14.6056
0.1139	-14.2629	0.113	-14.5751
0.1139	-14.2626	0.113	-14.5678
0.1139	-14.2265	0.113	-14.5603
0.1139	-14.2263	0.113	-14.5568
0.1139	-14.2235	0.113	-14.5308
0.1139	-14.2234	0.113	-14.5282
0.1139	-14.2166	0.113	-14.5128
0.1139	-14.2165	0.113	-14.4989
0.1139	-14.2112	0.113	-14.4785
0.1139	-14.2111	0.113	-14.4737
0.1139	-14.2005	0.113	-14.4666
0.1139	-14.2004	0.113	-14.4611
0.1139	-14.1913	0.113	-14.4589
0.1139	-14.1912	0.113	-14.4582
0.1139	-14.1846	0.113	-14.4571
0.1139	-14.1843	0.113	-14.4567
0.1139	-14.1828	0.113	-14.455
0.1139	-14.1824	0.113	-14.4546
0.1139	-14.1598	0.113	-14.4502
0.1139	-14.1598	0.113	-14.4497
0.1139	-14.1583	0.113	-14.4479
0.1139	-14.1583	0.113	-14.447
0.1139	-14.1519	0.113	-14.4436
0.1139	-14.1518	0.113	-14.4428
0.1139	-14.1498	0.113	-14.4419
0.1139	-14.1497	0.113	-14.4414
0.1139	-14.1386	0.113	-14.4343
0.1139	-14.1386	0.113	-14.434
0.1139	-14.1382	0.113	-14.4309
0.1139	-14.1382	0.113	-14.4307
0.1139	-14.1345	0.113	-14.426
0.1139	-14.1345	0.113	-14.4258
0.1139	-14.1314	0.113	-14.4207
0.1139	-14.1314	0.113	-14.42
0.1139	-14.125	0.113	-14.4154
0.1139	-14.1249	0.113	-14.4145
0.1139	-14.1224	0.113	-14.4136
0.1139	-14.1224	0.113	-14.413
0.1139	-14.1195	0.113	-14.4107
0.1139	-14.1194	0.113	-14.41
0.1139	-14.1191	0.113	-14.4073
0.1139	-14.1191	0.113	-14.4068
0.1139	-14.1011	0.113	-14.4062
0.1139	-14.1011	0.113	-14.4061
0.1139	-14.0996	0.113	-14.406
0.1139	-14.0996	0.113	-14.405
0.1139	-14.0916	0.113	-14.4035
0.1139	-14.0916	0.113	-14.4034
0.1139	-14.0904	0.113	-14.4023
0.1139	-14.0904	0.113	-14.4023
0.1139	-14.0876	0.113	-14.399
0.1139	-14.0876	0.113	-14.3981
0.1139	-14.0854	0.113	-14.3968
0.1139	-14.0854	0.113	-14.3965
0.1139	-14.081	0.113	-14.3939
0.1139	-14.0809	0.113	-14.3936
0.1139	-14.0778	0.113	-14.3921
0.1139	-14.0778	0.113	-14.3916
0.1139	-14.0653	0.113	-14.3904
0.1139	-14.0652	0.113	-14.3898
0.1139	-14.0643	0.113	-14.3889
0.1139	-14.0642	0.113	-14.3883
0.1139	-14.0607	0.113	-14.3792
0.1139	-14.0606	0.113	-14.3782
0.1139	-14.0596	0.113	-14.372
0.1139	-14.0596	0.113	-14.3709
0.1139	-14.0563	0.113	-14.3615
0.1139	-14.0563	0.113	-14.361
0.1139	-14.056	0.113	-14.3605
0.1139	-14.0559	0.113	-14.359
0.1139	-14.0547	0.113	-14.3588
0.1139	-14.0547	0.113	-14.3585
0.1139	-14.054	0.113	-14.3583
0.1139	-14.054	0.113	-14.3573
0.1139	-14.0497	0.113	-14.3565
0.1139	-14.0497	0.113	-14.3562
0.1139	-14.0493	0.113	-14.355
0.1139	-14.0493	0.113	-14.3549
0.1139	-14.0482	0.113	-14.3541
0.1139	-14.0481	0.113	-14.3532
0.1139	-14.0476	0.113	-14.3523
0.1139	-14.0476	0.113	-14.3517
0.1139	-14.0258	0.113	-14.3492
0.1139	-14.0257	0.113	-14.3486
0.1139	-14.0256	0.113	-14.3472
0.1139	-14.0256	0.113	-14.3462
0.1139	-14.0226	0.113	-14.3444
0.1139	-14.0226	0.113	-14.3441
0.1139	-14.0222	0.113	-14.3427
0.1139	-14.0221	0.113	-14.3426
0.1139	-14.0162	0.113	-14.3385
0.1139	-14.0162	0.113	-14.3375
0.1139	-14.0156	0.113	-14.3369
0.1139	-14.0156	0.113	-14.3366
0.1139	-14.0146	0.113	-14.3347
0.1139	-14.0145	0.113	-14.3341
0.1139	-14.0142	0.113	-14.3336
0.1139	-14.0142	0.113	-14.3332
0.1139	-14.0097	0.113	-14.3313
0.1139	-14.0097	0.113	-14.3309
0.1139	-14.0089	0.113	-14.3302
0.1139	-14.0089	0.113	-14.3298
0.1139	-14.0007	0.113	-14.3283
0.1139	-14.0007	0.113	-14.328
0.1139	-14.0004	0.113	-14.3259
0.1139	-14.0003	0.113	-14.3256
0.1139	-13.9974	0.113	-14.3254
0.1139	-13.9974	0.113	-14.325
0.1139	-13.9972	0.113	-14.3217
0.1139	-13.9972	0.113	-14.3214
0.1139	-13.9947	0.113	-14.3197
0.1139	-13.9947	0.113	-14.3196
0.1139	-13.9941	0.113	-14.318
0.1139	-13.9941	0.113	-14.3175
0.1139	-13.9882	0.113	-14.3154
0.1139	-13.9882	0.113	-14.3151
0.1139	-13.9879	0.113	-14.3149
0.1139	-13.9879	0.113	-14.3144
0.1139	-13.9791	0.113	-14.3128
0.1139	-13.9791	0.113	-14.3126
0.1139	-13.9791	0.113	-14.3104
0.1139	-13.979	0.113	-14.3099
0.1139	-13.9625	0.113	-14.3089
0.1139	-13.9625	0.113	-14.3086
0.1139	-13.9622	0.113	-14.302
0.1139	-13.9622	0.113	-14.3019
0.1139	-13.9594	0.113	-14.3005
0.1139	-13.9594	0.113	-14.3002
0.1139	-13.9592	0.113	-14.294
0.1139	-13.9592	0.113	-14.2938
0.1139	-13.9397	0.113	-14.289
0.1139	-13.9397	0.113	-14.2889
0.1139	-13.9394	0.113	-14.2852
0.1139	-13.9394	0.113	-14.2851
0.1139	-13.9374	0.113	-14.2834
0.1139	-13.9374	0.113	-14.2833
0.1139	-13.9372	0.113	-14.2802
0.1139	-13.9372	0.113	-14.2801
0.1139	-12.8991	0.113	-13.7728
0.1139	-12.8789	0.113	-13.7172
0.1139	-12.8558	0.113	-13.5772
0.1139	-12.8367	0.113	-13.5643
0.1139	-12.7225	0.113	-13.5179
0.1139	-12.704	0.113	-13.4145
0.1139	-12.6044	0.113	-13.4033
0.1139	-12.5889	0.113	-13.3491
0.1139	-12.4935	0.113	-13.2749
0.1139	-12.4477	0.113	-13.27
0.1139	-12.4464	0.113	-13.1614
0.1139	-12.4017	0.113	-13.0857
0.1139	-12.3706	0.113	-13.0743
0.1139	-12.3604	0.113	-12.9453
0.1139	-12.2899	0.113	-12.9077
0.1139	-12.2508	0.113	-12.8813
0.1139	-12.2077	0.113	-12.7536
0.1139	-12.2014	0.113	-12.7223
0.1139	-12.1555	0.113	-12.7111
0.1139	-12.1193	0.113	-12.7045
0.1139	-12.0113	0.113	-12.6971
0.1139	-12.0074	0.113	-12.6275
0.1139	-11.961	0.113	-12.621
0.1139	-11.9505	0.113	-12.5898
0.1139	-11.9181	0.113	-12.5833
0.1139	-11.912	0.113	-12.5783
0.1139	-11.8917	0.113	-12.4622
0.1139	-11.8832	0.113	-12.4276
0.1139	-11.877	0.113	-12.3547
0.1139	-11.8639	0.113	-12.2883
0.1139	-11.8378	0.113	-12.2702
0.1139	-11.8168	0.113	-12.2341
0.1139	-11.7051	0.113	-12.2086
0.1139	-11.6907	0.113	-12.1469
0.1139	-11.6602	0.113	-12.1429
0.1139	-11.6383	0.113	-12.0729
0.1139	-11.6084	0.113	-12.0658
0.1139	-11.5991	0.113	-11.9757
0.1139	-11.5748	0.113	-11.9507
0.1139	-11.5633	0.113	-11.9424
0.1139	-11.4346	0.113	-11.8128
0.1139	-11.4286	0.113	-11.7938
0.1139	-11.39	0.113	-11.7857
0.1139	-11.3821	0.113	-11.694
0.1139	-11.2815	0.113	-11.6792
0.1139	-11.2789	0.113	-11.6693
0.1139	-11.2631	0.113	-11.6089
0.1139	-11.2602	0.113	-11.5575
0.1139	-5.6776	0.113	-6.3955
0.1139	-5.6683	0.113	-6.2832
0.1139	-5.575	0.113	-6.2829
0.1139	-5.5604	0.113	-6.1431
0.1139	-5.3327	0.113	-6.093
0.1139	-5.3231	0.113	-6.0818
0.1139	-5.2957	0.113	-6.0064
0.1139	-5.2329	0.113	-5.9398
0.1139	-5.2254	0.113	-5.8204
0.1139	-5.2084	0.113	-5.806
0.1139	-5.1851	0.113	-5.7863
0.1139	-5.1678	0.113	-5.774
0.1139	-5.1443	0.113	-5.728
0.1139	-5.095	0.113	-5.668
0.1139	-5.0464	0.113	-5.6371
0.1139	-5.0274	0.113	-5.6226
0.1139	-4.9484	0.113	-5.6052
0.1139	-4.9271	0.113	-5.596
0.1139	-4.8557	0.113	-5.5288
0.1139	-4.8229	0.113	-5.4725
0.1139	-4.6276	0.113	-5.3637
0.1139	-4.5927	0.113	-5.1289
0.1139	-4.4214	0.113	-5.1134
0.1139	-4.4078	0.113	-4.9629
0.1139	-4.1119	0.113	-4.6981
0.1139	-4.0735	0.113	-4.6886
0.1139	-3.9232	0.113	-4.6375
0.1139	-3.8587	0.113	-4.5381
0.1139	-3.8244	0.113	-4.5139
0.1139	-3.789	0.113	-4.496
0.1139	-3.7203	0.113	-4.4002
0.1139	-3.6521	0.113	-4.389
0.1139	-3.5634	0.113	-4.3014
0.1139	-3.4497	0.113	-4.2961
0.1139	-3.4363	0.113	-4.0829
0.1139	-3.2708	0.113	-3.9894
0.1139	-3.2418	0.113	-3.8257
0.1139	-3.1821	0.113	-3.773
0.1139	-3.0552	0.113	-3.6696
0.1139	-3.0028	0.113	-3.6058
0.1139	-2.6496	0.113	-3.5791
0.1139	-2.6245	0.113	-3.3538
0.1139	-2.5457	0.113	-3.3245
0.1139	-2.5266	0.113	-3.3151
0.1139	-2.5116	0.113	-3.2477
0.1139	-2.4983	0.113	-3.0396
0.1139	-2.4691	0.113	-2.9469
0.1139	-2.4556	0.113	-2.9397
0.1139	-2.4116	0.113	-2.9205
0.1139	-2.3685	0.113	-2.8873
0.1139	-2.2507	0.113	-2.8178
0.1139	-2.2193	0.113	-2.7601
0.1139	-2.1659	0.113	-2.7446
0.1139	-2.1499	0.113	-2.7194
0.1139	-2.1365	0.113	-2.6614
0.1139	-2.1125	0.113	-2.6043
0.1139	-2.0259	0.113	-2.5739
0.1139	-2.0021	0.113	-2.541
0.1139	-1.9559	0.113	-2.5384
0.1139	-1.9352	0.113	-2.49
0.1139	-1.9243	0.113	-2.4734
0.1139	-1.9062	0.113	-2.4473
0.1139	-1.8943	0.113	-2.418
0.1139	-1.8528	0.113	-2.4031
0.1139	-1.8338	0.113	-2.358
0.1139	-1.8171	0.113	-2.3321
0.1139	-1.7932	0.113	-2.273
0.1139	-1.7597	0.113	-2.2434
0.1139	-1.7446	0.113	-2.2316
0.1139	-1.7207	0.113	-2.1791
0.1139	-1.6495	0.113	-2.1017
0.1139	-1.6417	0.113	-2.0978
0.1139	-1.6246	0.113	-2.0899
0.1139	-1.6095	0.113	-2.0804
0.1139	-1.5748	0.113	-2.0045
0.1139	-1.5303	0.113	-1.9719
0.1139	-1.5196	0.113	-1.9109
0.1139	-1.4832	0.113	-1.8966
0.1139	-1.4696	0.113	-1.8578
0.1139	-1.4379	0.113	-1.8508
0.1139	-1.432	0.113	-1.812
0.1139	-1.4145	0.113	-1.7966
0.1139	-1.4018	0.113	-1.7541
0.1139	-1.3604	0.113	-1.7228
0.1139	-1.3486	0.113	-1.6708
0.1139	-1.3359	0.113	-1.6606
0.1139	-1.3091	0.113	-1.6176
0.1139	-1.2882	0.113	-1.6053
0.1139	-1.271	0.113	-1.5914
0.1139	-1.2497	0.113	-1.5605
0.1139	-1.2371	0.113	-1.542
0.1139	-1.2117	0.113	-1.5216
0.1139	-1.1939	0.113	-1.4937
0.1139	-1.178	0.113	-1.4621
[truncated: 73,898 more rows]

## Sheet: Fig4 e,f
	Fig 4e			Fig 4f
P(GPa)	Band Gap(eV)		P(GPa)	Average Displacement(1/A)	Lower Limit(1/A)	Upper Limit(1/A)
0	0.9822		0	0.56054	0.0339442	0.0336969
1	0.7094		1	0.517758	0.0334362	0.0349459
2	0.4802		2	0.467856	0.0225153	0.0219764
3	0.3227		3	0.44638	0.0106527	0.0100059
4	0.1466		4	0.392454	0.0118149	0.0130007
5	-0.0286		5	0.341636	0.0258997	0.0203042
